# Supplementary material for: Decaffeinated Green Tea Extract Does Not Elicit Hepatotoxic Effects and Modulates the Gut Microbiome in Lean B6C3F1 Mice
Source: Nutrients. 2019 Apr 3;11(4):776. doi: 10.3390/nu11040776 (PMC6521095; doi:10.3390/nu11040776)
Supplement: Supplementary file 1 [file nutrients-11-00776-s001.zip]

Archive with 5 entries (5 files):
- Figure S1.tif
- Figure S2.tif
- Figure S3.tiff
- Table S1.docx
- Table S2.xlsx
