# Supplementary material for: Decaffeinated Green Tea Extract Does Not Elicit Hepatotoxic Effects and Modulates the Gut Microbiome in Lean B6C3F1 Mice
Source: Nutrients. 2019 Apr 3;11(4):776. doi: 10.3390/nu11040776 (PMC6521095; doi:10.3390/nu11040776)
Supplement: Supplementary file 1 [file nutrients-11-00776-s001.zip › Table S2.xlsx]

## Sheet: Sheet1
			%Relative abundance										Statistical aanalysis result
name	taxRank	taxID	Control1	Control2	Control3	Control4	GTE1	GTE2	GTE3	GTE4	GTE5	lineage	base Mean	Logfc(GTE/control)	adjPvalue	adjPvalue
Bacteroides thetaiotaomicron	S	818	5.766	7.563	9.092	5.431	5.732	11.73	5.162	7.603	12.92	cellular&nbsp;organisms>Bacteria>FCB&nbsp;group>Bacteroidetes/Chlorobi&nbsp;group>Bacteroidetes>Bacteroidia>Bacteroidales>Bacteroidaceae>Bacteroides	959161	0.172276	0.654719	0.713604
Lactobacillus johnsonii	S	33959	5.809	3.197	0.7558	7.256	0.9742	2.21	7.588	4.254	4.247	cellular&nbsp;organisms>Bacteria>Terrabacteria&nbsp;group>Firmicutes>Bacilli>Lactobacillales>Lactobacillaceae>Lactobacillus	489436	-0.351936	0.562353	0.623384
Akkermansia muciniphila	S	239935	0.008836	0.1762	0.1829	0.02747	2.76	0.8229	0.8021	4.31	3.344	cellular&nbsp;organisms>Bacteria>PVC&nbsp;group>Verrucomicrobia>Verrucomicrobiae>Verrucomicrobiales>Akkermansiaceae>Akkermansia	161450	4.5126	2.44487e-10	1.74808e-07
Lachnoclostridium sp. YL32	S	1834196	1.442	1.377	0.709	0.6261	1.063	0.6515	0.5847	0.5351	0.9054	cellular&nbsp;organisms>Bacteria>Terrabacteria&nbsp;group>Firmicutes>Clostridia>Clostridiales>Lachnospiraceae>Lachnoclostridium	109963	-0.679153	0.111933	0.169606
Parabacteroides sp. YL27	S	1834200	0.4189	0.3053	0.9062	0.6062	0.6572	0.6806	0.7752	0.7813	0.629	cellular&nbsp;organisms>Bacteria>FCB&nbsp;group>Bacteroidetes/Chlorobi&nbsp;group>Bacteroidetes>Bacteroidia>Bacteroidales>Tannerellaceae>Parabacteroides	76354.8	0.18474	0.583213	0.642522
Ruminiclostridium sp. KB18	S	1834198	0.4003	0.5903	0.5473	0.4291	0.6265	0.7218	0.498	0.4781	0.8251	cellular&nbsp;organisms>Bacteria>Terrabacteria&nbsp;group>Firmicutes>Clostridia>Clostridiales>Ruminococcaceae>Ruminiclostridium	68754.9	0.212692	0.499081	0.564625
Bacteroides caecimuris	S	1796613	0.2804	0.261	0.4848	0.2034	0.3241	0.3364	0.2294	0.2451	0.3242	cellular&nbsp;organisms>Bacteria>FCB&nbsp;group>Bacteroidetes/Chlorobi&nbsp;group>Bacteroidetes>Bacteroidia>Bacteroidales>Bacteroidaceae>Bacteroides	36446.8	-0.235456	0.450245	0.514257
Streptococcus suis	S	1307	0.01553	0.01419	0.01541	0.0174	0.3446	0.01576	0.0481	0.01275	0.01117	cellular&nbsp;organisms>Bacteria>Terrabacteria&nbsp;group>Firmicutes>Bacilli>Lactobacillales>Streptococcaceae>Streptococcus	6388.47	2.29135	NA	NA
Lachnoclostridium phocaeense	S	1871021	0.3444	0.323	0.1278	0.1528	0.2389	0.1487	0.142	0.1327	0.2247	cellular&nbsp;organisms>Bacteria>Terrabacteria&nbsp;group>Firmicutes>Clostridia>Clostridiales>Lachnospiraceae>Lachnoclostridium	25579.7	-0.627433	0.0917322	0.145429
Flavonifractor plautii	S	292800	0.125	0.2405	0.2343	0.1693	0.2908	0.2677	0.2182	0.1684	0.1622	cellular&nbsp;organisms>Bacteria>Terrabacteria&nbsp;group>Firmicutes>Clostridia>Clostridiales>unclassified&nbsp;Clostridiales>Flavonifractor	24968.4	0.053184	0.839446	0.869861
Negativicoccus massiliensis	S	1702287	0.221	0.08783	0.1414	0.1351	0.1757	0.1535	0.1418	0.1179	0.1137	cellular&nbsp;organisms>Bacteria>Terrabacteria&nbsp;group>Firmicutes>Negativicutes>Veillonellales>Veillonellaceae>Negativicoccus	17629	-0.277303	0.354732	0.421318
Roseburia hominis	S	301301	0.1722	0.1829	0.1447	0.1304	0.1554	0.132	0.1157	0.1259	0.1065	cellular&nbsp;organisms>Bacteria>Terrabacteria&nbsp;group>Firmicutes>Clostridia>Clostridiales>Lachnospiraceae>Roseburia	17264.5	-0.497639	0.027433	0.0599834
[Clostridium] bolteae	S	208479	0.1583	0.1793	0.1196	0.1221	0.158	0.116	0.1215	0.09168	0.119	cellular&nbsp;organisms>Bacteria>Terrabacteria&nbsp;group>Firmicutes>Clostridia>Clostridiales>Lachnospiraceae>Lachnoclostridium	16169.3	-0.441732	0.073587	0.120676
Bacteroides fragilis	S	817	0.0923	0.1073	0.1533	0.08945	0.09929	0.1635	0.09477	0.1227	0.1775	cellular&nbsp;organisms>Bacteria>FCB&nbsp;group>Bacteroidetes/Chlorobi&nbsp;group>Bacteroidetes>Bacteroidia>Bacteroidales>Bacteroidaceae>Bacteroides	14827.2	0.10668	0.698113	0.751733
Bacteroides ovatus	S	28116	0.06545	0.09624	0.1255	0.07148	0.08108	0.1715	0.06788	0.1024	0.1615	cellular&nbsp;organisms>Bacteria>FCB&nbsp;group>Bacteroidetes/Chlorobi&nbsp;group>Bacteroidetes>Bacteroidia>Bacteroidales>Bacteroidaceae>Bacteroides	12679.6	0.251966	0.426268	0.493974
Salmonella enterica	S	28901	0.09194	0.04179	0.05578	0.06114	0.08114	0.1207	0.1688	0.05522	0.05703	cellular&nbsp;organisms>Bacteria>Proteobacteria>Gammaproteobacteria>Enterobacterales>Enterobacteriaceae>Salmonella	9760.11	0.38691	0.262199	0.330639
Christensenella massiliensis	S	1805714	0.1387	0.01861	0.04509	0.0416	0.01558	0.01328	0.013	0.01133	0.01257	cellular&nbsp;organisms>Bacteria>Terrabacteria&nbsp;group>Firmicutes>Clostridia>Clostridiales>Christensenellaceae>Christensenella	4629.73	-2.49524	2.59422e-05	0.00206097
Bacillus subtilis group	S	653685	0.02398	0.02416	0.02351	0.05178	0.02506	0.02025	0.02654	0.1346	0.01935	cellular&nbsp;organisms>Bacteria>Terrabacteria&nbsp;group>Firmicutes>Bacilli>Bacillales>Bacillaceae>Bacillus	4573.64	0.395224	NA	NA
Blautia sp. YL58	S	1796616	0.1084	0.1254	0.09096	0.1195	0.1026	0.1075	0.09752	0.09866	0.07723	cellular&nbsp;organisms>Bacteria>Terrabacteria&nbsp;group>Firmicutes>Clostridia>Clostridiales>Lachnospiraceae>Blautia	12535	-0.374844	0.0476055	0.0895736
Faecalibacterium prausnitzii	S	853	0.09168	0.1244	0.1091	0.08068	0.118	0.1104	0.09382	0.0876	0.08209	cellular&nbsp;organisms>Bacteria>Terrabacteria&nbsp;group>Firmicutes>Clostridia>Clostridiales>Ruminococcaceae>Faecalibacterium	12108.2	-0.217459	0.308952	0.377608
Mordavella sp. Marseille-P3756	S	2086584	0.1034	0.1237	0.08905	0.1006	0.1068	0.1156	0.09555	0.1101	0.08239	cellular&nbsp;organisms>Bacteria>Terrabacteria&nbsp;group>Firmicutes>Clostridia>Clostridiales>Clostridiaceae>Mordavella	12510.4	-0.207046	0.299581	0.36752
[Eubacterium] rectale	S	39491	0.1234	0.1133	0.07186	0.07195	0.08636	0.06571	0.06486	0.06514	0.06928	cellular&nbsp;organisms>Bacteria>Terrabacteria&nbsp;group>Firmicutes>Clostridia>Clostridiales>Lachnospiraceae>unclassified&nbsp;Lachnospiraceae	10100.6	-0.640857	0.0161017	0.0429578
Intestinimonas butyriciproducens	S	1297617	0.06196	0.1075	0.1044	0.07416	0.1222	0.1073	0.09446	0.07185	0.07735	cellular&nbsp;organisms>Bacteria>Terrabacteria&nbsp;group>Firmicutes>Clostridia>Clostridiales>unclassified&nbsp;Clostridiales>Intestinimonas	10973	-0.0340158	0.883068	0.905628
Bacillus amyloliquefaciens group	S	1938374	0.00578	0.005007	0.00444	0.03281	0.007461	0.003937	0.009193	0.1133	0.006118	cellular&nbsp;organisms>Bacteria>Terrabacteria&nbsp;group>Firmicutes>Bacilli>Bacillales>Bacillaceae>Bacillus>Bacillus&nbsp;subtilis&nbsp;group	2402.02	1.11773	NA	NA
Barnesiella viscericola	S	397865	0.02486	0.01908	0.06511	0.07314	0.05613	0.06761	0.09341	0.1061	0.09048	cellular&nbsp;organisms>Bacteria>FCB&nbsp;group>Bacteroidetes/Chlorobi&nbsp;group>Bacteroidetes>Bacteroidia>Bacteroidales>Barnesiellaceae>Barnesiella	7785.38	0.748296	0.0264523	0.0583616
[Eubacterium] hallii	S	39488	0.1005	0.1006	0.06813	0.06501	0.07516	0.05566	0.04897	0.05694	0.06343	cellular&nbsp;organisms>Bacteria>Terrabacteria&nbsp;group>Firmicutes>Clostridia>Clostridiales>Eubacteriaceae>Eubacterium	8747.21	-0.668037	0.0103926	0.0331727
Oscillibacter valericigenes	S	351091	0.03964	0.07914	0.07582	0.06105	0.09352	0.09554	0.08656	0.06666	0.05197	cellular&nbsp;organisms>Bacteria>Terrabacteria&nbsp;group>Firmicutes>Clostridia>Clostridiales>Oscillospiraceae>Oscillibacter	8602.2	0.151591	0.521742	0.587473
Adlercreutzia equolifaciens	S	446660	0.05468	0.03677	0.04493	0.06045	0.04032	0.06089	0.07515	0.08749	0.03255	cellular&nbsp;organisms>Bacteria>Terrabacteria&nbsp;group>Actinobacteria>Coriobacteriia>Eggerthellales>Eggerthellaceae>Adlercreutzia	6564.45	0.07216	0.8019	0.839471
Blautia hansenii	S	1322	0.07764	0.08548	0.05978	0.0679	0.06718	0.06323	0.05727	0.05406	0.04763	cellular&nbsp;organisms>Bacteria>Terrabacteria&nbsp;group>Firmicutes>Clostridia>Clostridiales>Lachnospiraceae>Blautia	7899.12	-0.514405	0.0168562	0.0444729
Natrinema sp. J7-2	S	406552	0.005116	0.00286	0.0005967	0.002181	0.0004484	0.0004742	0.03224	0.05754	0.0845	cellular&nbsp;organisms>Archaea>Euryarchaeota>Halobacteria>Natrialbales>Natrialbaceae>Natrinema	2454.41	3.48201	0.00871839	0.0310132
[Clostridium] saccharolyticum	S	84030	0.06745	0.08291	0.05493	0.06237	0.0689	0.06312	0.05062	0.05608	0.05181	cellular&nbsp;organisms>Bacteria>Terrabacteria&nbsp;group>Firmicutes>Clostridia>Clostridiales>Lachnospiraceae>Lachnoclostridium	7578.28	-0.379768	0.0844407	0.136595
Erysipelotrichaceae bacterium I46	S	1834207	0.07929	0.0669	0.03183	0.04126	0.05428	0.0354	0.03771	0.03336	0.04928	cellular&nbsp;organisms>Bacteria>Terrabacteria&nbsp;group>Firmicutes>Erysipelotrichia>Erysipelotrichales>Erysipelotrichaceae>unclassified&nbsp;Erysipelotrichaceae>unclassified&nbsp;Erysipelotrichaceae&nbsp;(miscellaneous)	5959.22	-0.594851	0.0666001	0.112841
Enterococcus faecalis	S	1351	0.02691	0.05401	0.07258	0.02957	0.04851	0.03772	0.03039	0.03089	0.02508	cellular&nbsp;organisms>Bacteria>Terrabacteria&nbsp;group>Firmicutes>Bacilli>Lactobacillales>Enterococcaceae>Enterococcus	4785.26	-0.555649	0.0607625	0.10494
Bacteroides vulgatus	S	821	0.03017	0.03874	0.05149	0.03143	0.03402	0.06575	0.03263	0.04364	0.06995	cellular&nbsp;organisms>Bacteria>FCB&nbsp;group>Bacteroidetes/Chlorobi&nbsp;group>Bacteroidetes>Bacteroidia>Bacteroidales>Bacteroidaceae>Bacteroides	5353.36	0.237699	0.426088	0.493974
Staphylococcus sciuri	S	1296	0.002066	0.001679	0.00157	0.001398	0.06627	0.001323	0.001694	0.001089	0.001081	cellular&nbsp;organisms>Bacteria>Terrabacteria&nbsp;group>Firmicutes>Bacilli>Bacillales>Staphylococcaceae>Staphylococcus	1012.18	2.89538	NA	NA
Bacteroides cellulosilyticus	S	246787	0.03534	0.03916	0.05493	0.03476	0.03894	0.05655	0.03803	0.0456	0.06504	cellular&nbsp;organisms>Bacteria>FCB&nbsp;group>Bacteroidetes/Chlorobi&nbsp;group>Bacteroidetes>Bacteroidia>Bacteroidales>Bacteroidaceae>Bacteroides	5500.44	0.103062	0.688607	0.744863
Clostridium sp. SY8519	S	1042156	0.05379	0.06284	0.04332	0.0488	0.05088	0.04768	0.045	0.0464	0.03594	cellular&nbsp;organisms>Bacteria>Terrabacteria&nbsp;group>Firmicutes>Clostridia>Clostridiales>Clostridiaceae>Clostridium	5892.29	-0.392142	0.06182	0.106509
Anaerostipes hadrus	S	649756	0.06222	0.06004	0.03621	0.03558	0.04728	0.03523	0.03321	0.03332	0.03792	cellular&nbsp;organisms>Bacteria>Terrabacteria&nbsp;group>Firmicutes>Clostridia>Clostridiales>Lachnospiraceae>Anaerostipes	5253.15	-0.577381	0.0373731	0.0742592
Prevotella dentalis	S	52227	0.008775	0.007459	0.02719	0.03942	0.02734	0.03337	0.04974	0.05737	0.05073	cellular&nbsp;organisms>Bacteria>FCB&nbsp;group>Bacteroidetes/Chlorobi&nbsp;group>Bacteroidetes>Bacteroidia>Bacteroidales>Prevotellaceae>Prevotella	3915.21	0.985574	0.00943723	0.0313843
Alistipes finegoldii	S	214856	0.01996	0.01755	0.04497	0.04066	0.03592	0.04109	0.05192	0.05728	0.05543	cellular&nbsp;organisms>Bacteria>FCB&nbsp;group>Bacteroidetes/Chlorobi&nbsp;group>Bacteroidetes>Bacteroidia>Bacteroidales>Rikenellaceae>Alistipes	4807.09	0.523177	0.0593994	0.104028
Tannerella sp. oral taxon HOT-286	S	712710	0.0107	0.009412	0.0317	0.03771	0.02728	0.03355	0.04801	0.0557	0.04662	cellular&nbsp;organisms>Bacteria>FCB&nbsp;group>Bacteroidetes/Chlorobi&nbsp;group>Bacteroidetes>Bacteroidia>Bacteroidales>Tannerellaceae>Tannerella	3918.58	0.811494	0.0193664	0.0482472
[Eubacterium] eligens	S	39485	0.05075	0.05181	0.03062	0.03286	0.03616	0.02949	0.02847	0.02735	0.03147	cellular&nbsp;organisms>Bacteria>Terrabacteria&nbsp;group>Firmicutes>Clostridia>Clostridiales>Eubacteriaceae>Eubacterium	4392.75	-0.636632	0.0135151	0.0391227
Bacillus cereus group	S	86661	0.04991	0.0489	0.03625	0.04151	0.03811	0.03487	0.03855	0.03264	0.03304	cellular&nbsp;organisms>Bacteria>Terrabacteria&nbsp;group>Firmicutes>Bacilli>Bacillales>Bacillaceae>Bacillus	4824.39	-0.50652	0.015343	0.0415539
Clostridioides difficile	S	1496	0.04987	0.04954	0.03161	0.03803	0.0374	0.03427	0.03555	0.0337	0.03203	cellular&nbsp;organisms>Bacteria>Terrabacteria&nbsp;group>Firmicutes>Clostridia>Clostridiales>Peptostreptococcaceae>Clostridioides	4672.54	-0.483888	0.0341131	0.0694896
Odoribacter splanchnicus	S	28118	0.026	0.03059	0.04842	0.02731	0.03167	0.04796	0.02832	0.03598	0.04908	cellular&nbsp;organisms>Bacteria>FCB&nbsp;group>Bacteroidetes/Chlorobi&nbsp;group>Bacteroidetes>Bacteroidia>Bacteroidales>Odoribacteraceae>Odoribacter	4375.17	0.0813968	0.759864	0.803702
Lactobacillus acidophilus	S	1579	0.03442	0.02125	0.005037	0.04398	0.007123	0.01328	0.04676	0.02728	0.02537	cellular&nbsp;organisms>Bacteria>Terrabacteria&nbsp;group>Firmicutes>Bacilli>Lactobacillales>Lactobacillaceae>Lactobacillus	3021.94	-0.334257	0.62973	0.690578
Clostridium botulinum	S	1491	0.03744	0.03635	0.02896	0.04602	0.02781	0.0304	0.0394	0.02829	0.02398	cellular&nbsp;organisms>Bacteria>Terrabacteria&nbsp;group>Firmicutes>Clostridia>Clostridiales>Clostridiaceae>Clostridium	4030.81	-0.490624	0.0148674	0.0410435
Lactobacillus gasseri	S	1596	0.03523	0.02122	0.006365	0.04058	0.007208	0.01405	0.04351	0.02432	0.02508	cellular&nbsp;organisms>Bacteria>Terrabacteria&nbsp;group>Firmicutes>Bacilli>Lactobacillales>Lactobacillaceae>Lactobacillus	2942.74	-0.390131	0.543389	0.607068
Streptomyces reticuli	S	1926	0.001304	0.04197	0.00189	0.01837	0.003325	0.002801	0.002838	0.003358	0.002359	cellular&nbsp;organisms>Bacteria>Terrabacteria&nbsp;group>Actinobacteria>Actinobacteria>Streptomycetales>Streptomycetaceae>Streptomyces	1057.57	-2.54265	0.00387328	0.0207879
Bacteroides caccae	S	47678	0.02251	0.02606	0.0373	0.02108	0.02496	0.03998	0.02077	0.02883	0.04196	cellular&nbsp;organisms>Bacteria>FCB&nbsp;group>Bacteroidetes/Chlorobi&nbsp;group>Bacteroidetes>Bacteroidia>Bacteroidales>Bacteroidaceae>Bacteroides	3554.63	0.0834088	0.763322	0.804978
Bacillus velezensis	S	492670	0.002773	0.002474	0.001648	0.01121	0.002809	0.001819	0.003496	0.03991	0.003161	cellular&nbsp;organisms>Bacteria>Terrabacteria&nbsp;group>Firmicutes>Bacilli>Bacillales>Bacillaceae>Bacillus>Bacillus&nbsp;subtilis&nbsp;group>Bacillus&nbsp;amyloliquefaciens&nbsp;group	890.309	1.0567	NA	NA
Herbinix luporum	S	1679721	0.0364	0.03811	0.02287	0.02495	0.0265	0.02098	0.02036	0.01877	0.02266	cellular&nbsp;organisms>Bacteria>Terrabacteria&nbsp;group>Firmicutes>Clostridia>Clostridiales>Lachnospiraceae>Herbinix	3189.17	-0.677004	0.00609727	0.0265826
Lachnospiraceae bacterium oral taxon 500	S	712991	0.03113	0.03732	0.02626	0.0216	0.02359	0.01744	0.01615	0.01706	0.01884	cellular&nbsp;organisms>Bacteria>Terrabacteria&nbsp;group>Firmicutes>Clostridia>Clostridiales>Lachnospiraceae>unclassified&nbsp;Lachnospiraceae	2884.02	-0.826765	0.000452525	0.00833933
Butyrivibrio proteoclasticus	S	43305	0.0344	0.03601	0.02135	0.02545	0.02444	0.02055	0.01897	0.02092	0.01945	cellular&nbsp;organisms>Bacteria>Terrabacteria&nbsp;group>Firmicutes>Clostridia>Clostridiales>Lachnospiraceae>Butyrivibrio	3044.87	-0.682559	0.00344817	0.0195573
Eubacterium limosum	S	1736	0.02919	0.03551	0.02828	0.03406	0.03177	0.03243	0.02896	0.02909	0.02371	cellular&nbsp;organisms>Bacteria>Terrabacteria&nbsp;group>Firmicutes>Clostridia>Clostridiales>Eubacteriaceae>Eubacterium	3677.09	-0.290816	0.0932626	0.147311
Burkholderia cepacia complex	S	87882	0.01472	0.01789	0.02552	0.03065	0.02633	0.02681	0.0329	0.035	0.03006	cellular&nbsp;organisms>Bacteria>Proteobacteria>Betaproteobacteria>Burkholderiales>Burkholderiaceae>Burkholderia	3166.55	0.311606	0.114117	0.171777
Bacteroides salanitronis	S	376805	0.01903	0.01427	0.03343	0.02536	0.0264	0.02483	0.02947	0.03232	0.03077	cellular&nbsp;organisms>Bacteria>FCB&nbsp;group>Bacteroidetes/Chlorobi&nbsp;group>Bacteroidetes>Bacteroidia>Bacteroidales>Bacteroidaceae>Bacteroides	3142.47	0.170895	0.460613	0.524424
Lachnoclostridium phytofermentans	S	66219	0.03288	0.03257	0.02127	0.02573	0.02375	0.02141	0.02022	0.02132	0.01996	cellular&nbsp;organisms>Bacteria>Terrabacteria&nbsp;group>Firmicutes>Clostridia>Clostridiales>Lachnospiraceae>Lachnoclostridium	3001.82	-0.589456	0.0068253	0.0278862
Butyrivibrio hungatei	S	185008	0.0307	0.03202	0.0213	0.02235	0.02303	0.01828	0.01706	0.01742	0.01809	cellular&nbsp;organisms>Bacteria>Terrabacteria&nbsp;group>Firmicutes>Clostridia>Clostridiales>Lachnospiraceae>Butyrivibrio	2752.55	-0.692309	0.00223556	0.0170045
Porphyromonas gingivalis	S	837	0.01255	0.009903	0.02623	0.02048	0.02046	0.02056	0.02608	0.02803	0.0233	cellular&nbsp;organisms>Bacteria>FCB&nbsp;group>Bacteroidetes/Chlorobi&nbsp;group>Bacteroidetes>Bacteroidia>Bacteroidales>Porphyromonadaceae>Porphyromonas	2480.64	0.311376	0.198912	0.264846
Prevotella intermedia	S	28131	0.01366	0.01151	0.0272	0.02277	0.02018	0.02306	0.02627	0.0267	0.02374	cellular&nbsp;organisms>Bacteria>FCB&nbsp;group>Bacteroidetes/Chlorobi&nbsp;group>Bacteroidetes>Bacteroidia>Bacteroidales>Prevotellaceae>Prevotella	2584.86	0.211098	0.352796	0.419715
Prevotella denticola	S	28129	0.01053	0.007904	0.02254	0.01854	0.01827	0.01848	0.02429	0.02654	0.02227	cellular&nbsp;organisms>Bacteria>FCB&nbsp;group>Bacteroidetes/Chlorobi&nbsp;group>Bacteroidetes>Bacteroidia>Bacteroidales>Prevotellaceae>Prevotella	2234.13	0.423436	0.0953703	0.149539
Pseudomonas aeruginosa group	S	136841	0.01123	0.01697	0.01961	0.02015	0.02368	0.02364	0.02547	0.02652	0.02293	cellular&nbsp;organisms>Bacteria>Proteobacteria>Gammaproteobacteria>Pseudomonadales>Pseudomonadaceae>Pseudomonas	2512.61	0.384726	0.0134641	0.0391227
Parabacteroides sp. CT06	S	2025876	0.01643	0.01662	0.02471	0.0137	0.01766	0.02511	0.01541	0.0184	0.02551	cellular&nbsp;organisms>Bacteria>FCB&nbsp;group>Bacteroidetes/Chlorobi&nbsp;group>Bacteroidetes>Bacteroidia>Bacteroidales>Tannerellaceae>Parabacteroides	2343.66	0.0365257	0.881742	0.905628
Enterococcus faecium	S	1352	0.02173	0.02495	0.02382	0.02426	0.02271	0.02495	0.02236	0.01943	0.01903	cellular&nbsp;organisms>Bacteria>Terrabacteria&nbsp;group>Firmicutes>Bacilli>Lactobacillales>Enterococcaceae>Enterococcus	2739.68	-0.294653	0.0627948	0.10767
Pseudomonas putida group	S	136845	0.01155	0.01565	0.01838	0.02103	0.02041	0.02083	0.02398	0.02486	0.02213	cellular&nbsp;organisms>Bacteria>Proteobacteria>Gammaproteobacteria>Pseudomonadales>Pseudomonadaceae>Pseudomonas	2366.58	0.290425	0.064454	0.109725
Petrimonas mucosa	S	1642646	0.01236	0.009769	0.02462	0.01512	0.01737	0.01684	0.01993	0.01914	0.01801	cellular&nbsp;organisms>Bacteria>FCB&nbsp;group>Bacteroidetes/Chlorobi&nbsp;group>Bacteroidetes>Bacteroidia>Bacteroidales>Porphyromonadaceae>Petrimonas	2040.72	0.0850166	0.705765	0.75883
Bacteroides helcogenes	S	290053	0.0105	0.00936	0.02017	0.01751	0.01564	0.01898	0.0204	0.02342	0.02175	cellular&nbsp;organisms>Bacteria>FCB&nbsp;group>Bacteroidetes/Chlorobi&nbsp;group>Bacteroidetes>Bacteroidia>Bacteroidales>Bacteroidaceae>Bacteroides	2089.62	0.340162	0.124498	0.184299
Pseudomonas fluorescens group	S	136843	0.01237	0.01692	0.02032	0.01873	0.02094	0.02031	0.02331	0.02289	0.01869	cellular&nbsp;organisms>Bacteria>Proteobacteria>Gammaproteobacteria>Pseudomonadales>Pseudomonadaceae>Pseudomonas	2314.98	0.161965	0.258486	0.328857
Ruminococcus bicirculans	S	1160721	0.01977	0.02213	0.02169	0.01871	0.01895	0.0173	0.01864	0.01718	0.01504	cellular&nbsp;organisms>Bacteria>Terrabacteria&nbsp;group>Firmicutes>Clostridia>Clostridiales>Ruminococcaceae>Ruminococcus	2292.56	-0.417524	0.00765055	0.0286716
Clostridium beijerinckii	S	1520	0.02167	0.01968	0.01257	0.01398	0.01405	0.01029	0.01295	0.01158	0.0146	cellular&nbsp;organisms>Bacteria>Terrabacteria&nbsp;group>Firmicutes>Clostridia>Clostridiales>Clostridiaceae>Clostridium	1810.75	-0.617663	0.0093912	0.0313843
Mycobacterium fortuitum complex	S	1866885	0.006444	0.01042	0.013	0.01633	0.01616	0.01662	0.01981	0.02146	0.01857	cellular&nbsp;organisms>Bacteria>Terrabacteria&nbsp;group>Actinobacteria>Actinobacteria>Corynebacteriales>Mycobacteriaceae>Mycobacterium	1822.28	0.559192	0.00394126	0.0207879
Eggerthella lenta	S	84112	0.01462	0.01094	0.01171	0.01651	0.01343	0.0164	0.01811	0.01954	0.01487	cellular&nbsp;organisms>Bacteria>Terrabacteria&nbsp;group>Actinobacteria>Coriobacteriia>Eggerthellales>Eggerthellaceae>Eggerthella	1821.68	0.113774	0.543345	0.607068
Streptococcus anginosus group	S	671232	0.01895	0.01559	0.008162	0.01066	0.0118	0.008127	0.009242	0.008076	0.01238	cellular&nbsp;organisms>Bacteria>Terrabacteria&nbsp;group>Firmicutes>Bacilli>Lactobacillales>Streptococcaceae>Streptococcus	1429.44	-0.632914	0.0210238	0.0504648
Anaerotignum propionicum	S	28446	0.01867	0.01835	0.01216	0.01376	0.01348	0.01245	0.01174	0.009918	0.0117	cellular&nbsp;organisms>Bacteria>Terrabacteria&nbsp;group>Firmicutes>Clostridia>Clostridiales>Lachnospiraceae>Anaerotignum	1677.28	-0.600708	0.00444751	0.0217806
Gordonibacter massiliensis	S	1841863	0.01271	0.01004	0.01083	0.01573	0.01268	0.01557	0.01832	0.01764	0.01593	cellular&nbsp;organisms>Bacteria>Terrabacteria&nbsp;group>Actinobacteria>Coriobacteriia>Eggerthellales>Eggerthellaceae>Gordonibacter	1727.57	0.208655	0.249869	0.320152
Gordonibacter urolithinfaciens	S	1335613	0.01307	0.01008	0.01118	0.01651	0.01253	0.01634	0.01828	0.01785	0.01714	cellular&nbsp;organisms>Bacteria>Terrabacteria&nbsp;group>Actinobacteria>Coriobacteriia>Eggerthellales>Eggerthellaceae>Gordonibacter	1776.2	0.203073	0.285333	0.356044
Bacteroides heparinolyticus	S	28113	0.008584	0.006233	0.01799	0.01353	0.01381	0.01318	0.01669	0.01827	0.01506	cellular&nbsp;organisms>Bacteria>FCB&nbsp;group>Bacteroidetes/Chlorobi&nbsp;group>Bacteroidetes>Bacteroidia>Bacteroidales>Bacteroidaceae>Bacteroides	1633.1	0.266648	0.26323	0.331354
Prevotella ruminicola	S	839	0.007932	0.006604	0.01551	0.01396	0.01221	0.01415	0.01734	0.01817	0.0161	cellular&nbsp;organisms>Bacteria>FCB&nbsp;group>Bacteroidetes/Chlorobi&nbsp;group>Bacteroidetes>Bacteroidia>Bacteroidales>Prevotellaceae>Prevotella	1611.61	0.363824	0.101244	0.155677
Clostridium pasteurianum	S	1501	0.01764	0.01787	0.01058	0.01283	0.01251	0.01094	0.01321	0.009536	0.01148	cellular&nbsp;organisms>Bacteria>Terrabacteria&nbsp;group>Firmicutes>Clostridia>Clostridiales>Clostridiaceae>Clostridium	1596.56	-0.550019	0.0113634	0.0351395
Fusobacterium nucleatum	S	851	0.01274	0.01319	0.01314	0.01753	0.008578	0.01553	0.01607	0.01152	0.01086	cellular&nbsp;organisms>Bacteria>Fusobacteria>Fusobacteriia>Fusobacteriales>Fusobacteriaceae>Fusobacterium	1599.84	-0.343214	0.0687376	0.114563
Ethanoligenens harbinense	S	253239	0.01008	0.01482	0.01544	0.0125	0.01744	0.01599	0.01576	0.01249	0.009843	cellular&nbsp;organisms>Bacteria>Terrabacteria&nbsp;group>Firmicutes>Clostridia>Clostridiales>Ruminococcaceae>Ethanoligenens	1658.16	-0.0492109	0.785296	0.823295
Bacillus cereus	S	1396	0.01713	0.01698	0.01112	0.01169	0.01215	0.009737	0.01071	0.009895	0.01086	cellular&nbsp;organisms>Bacteria>Terrabacteria&nbsp;group>Firmicutes>Bacilli>Bacillales>Bacillaceae>Bacillus>Bacillus&nbsp;cereus&nbsp;group	1514.88	-0.611948	0.00377271	0.0207879
Cellulosilyticum lentocellum	S	29360	0.01682	0.01443	0.008802	0.01043	0.01068	0.009075	0.008874	0.007256	0.01013	cellular&nbsp;organisms>Bacteria>Terrabacteria&nbsp;group>Firmicutes>Clostridia>Clostridiales>Lachnospiraceae>Cellulosilyticum	1334.24	-0.657377	0.00600221	0.0265826
Enterobacter cloacae complex	S	354276	0.01304	0.01398	0.01515	0.01505	0.01612	0.01482	0.0159	0.01653	0.01319	cellular&nbsp;organisms>Bacteria>Proteobacteria>Gammaproteobacteria>Enterobacterales>Enterobacteriaceae>Enterobacter	1792.48	-0.0706378	0.587068	0.645775
Bacillus amyloliquefaciens	S	1390	0.001033	0.0009583	0.001222	0.005376	0.001497	0.001114	0.001984	0.01602	0.001074	cellular&nbsp;organisms>Bacteria>Terrabacteria&nbsp;group>Firmicutes>Bacilli>Bacillales>Bacillaceae>Bacillus>Bacillus&nbsp;subtilis&nbsp;group>Bacillus&nbsp;amyloliquefaciens&nbsp;group	387.967	0.905307	NA	NA
Bacteroides dorei	S	357276	0.008547	0.008818	0.01486	0.01152	0.01081	0.01589	0.01288	0.01432	0.0151	cellular&nbsp;organisms>Bacteria>FCB&nbsp;group>Bacteroidetes/Chlorobi&nbsp;group>Bacteroidetes>Bacteroidia>Bacteroidales>Bacteroidaceae>Bacteroides	1503.78	0.189907	0.31503	0.382422
Prevotella enoeca	S	76123	0.004809	0.003499	0.01019	0.01086	0.007622	0.01189	0.01375	0.01545	0.01205	cellular&nbsp;organisms>Bacteria>FCB&nbsp;group>Bacteroidetes/Chlorobi&nbsp;group>Bacteroidetes>Bacteroidia>Bacteroidales>Prevotellaceae>Prevotella	1181.76	0.599322	0.023389	0.0541167
Bacteroides zoogleoformans	S	28119	0.006573	0.005824	0.0152	0.01101	0.01108	0.01245	0.01452	0.01493	0.01279	cellular&nbsp;organisms>Bacteria>FCB&nbsp;group>Bacteroidetes/Chlorobi&nbsp;group>Bacteroidetes>Bacteroidia>Bacteroidales>Bacteroidaceae>Bacteroides	1379.34	0.306367	0.1683	0.233847
Hymenobacter sp. PAMC 26628	S	1484118	0.003253	0.002986	0.007999	0.01086	0.009255	0.008623	0.01372	0.01513	0.01419	cellular&nbsp;organisms>Bacteria>FCB&nbsp;group>Bacteroidetes/Chlorobi&nbsp;group>Bacteroidetes>Cytophagia>Cytophagales>Hymenobacteraceae>Hymenobacter	1122.41	0.853731	0.00282532	0.0183437
Rhodopseudomonas palustris	S	1076	0.00436	0.005936	0.009413	0.01187	0.009559	0.01167	0.01403	0.01507	0.01234	cellular&nbsp;organisms>Bacteria>Proteobacteria>Alphaproteobacteria>Rhizobiales>Bradyrhizobiaceae>Rhodopseudomonas	1235.27	0.54735	0.00923773	0.0313299
Lactobacillus casei group	S	655183	0.003013	0.003454	0.003452	0.01469	0.003147	0.003297	0.01355	0.003212	0.002291	cellular&nbsp;organisms>Bacteria>Terrabacteria&nbsp;group>Firmicutes>Bacilli>Lactobacillales>Lactobacillaceae>Lactobacillus	647.163	-0.412256	0.534641	0.599167
Proteiniphilum saccharofermentans	S	1642647	0.005694	0.005066	0.01212	0.01018	0.009052	0.01109	0.01264	0.01467	0.01265	cellular&nbsp;organisms>Bacteria>FCB&nbsp;group>Bacteroidetes/Chlorobi&nbsp;group>Bacteroidetes>Bacteroidia>Bacteroidales>Dysgonamonadaceae>Proteiniphilum	1230.55	0.404659	0.0675815	0.113696
Pseudomonas stutzeri group	S	136846	0.0061	0.007867	0.01151	0.01223	0.01163	0.01286	0.01381	0.01456	0.01216	cellular&nbsp;organisms>Bacteria>Proteobacteria>Gammaproteobacteria>Pseudomonadales>Pseudomonadaceae>Pseudomonas	1355.65	0.329855	0.0424445	0.0818
Tannerella forsythia	S	28112	0.005313	0.004472	0.01223	0.01158	0.009069	0.01032	0.01379	0.01444	0.01249	cellular&nbsp;organisms>Bacteria>FCB&nbsp;group>Bacteroidetes/Chlorobi&nbsp;group>Bacteroidetes>Bacteroidia>Bacteroidales>Tannerellaceae>Tannerella	1233.59	0.389201	0.111187	0.169147
Pseudomonas syringae group	S	136849	0.007895	0.009821	0.0115	0.01178	0.01225	0.0132	0.01325	0.01424	0.01102	cellular&nbsp;organisms>Bacteria>Proteobacteria>Gammaproteobacteria>Pseudomonadales>Pseudomonadaceae>Pseudomonas	1394.06	0.166367	0.178692	0.243826
Rhizobium leguminosarum	S	384	0.005737	0.00757	0.009505	0.01123	0.009636	0.01203	0.01322	0.01378	0.01069	cellular&nbsp;organisms>Bacteria>Proteobacteria>Alphaproteobacteria>Rhizobiales>Rhizobiaceae>Rhizobium/Agrobacterium&nbsp;group>Rhizobium	1231.96	0.341502	0.0291476	0.0627174
Prevotella fusca	S	589436	0.007963	0.005891	0.01365	0.00851	0.01078	0.008965	0.01072	0.01021	0.008979	cellular&nbsp;organisms>Bacteria>FCB&nbsp;group>Bacteroidetes/Chlorobi&nbsp;group>Bacteroidetes>Bacteroidia>Bacteroidales>Prevotellaceae>Prevotella	1145.74	-0.0240367	0.903979	0.92335
Pseudomonas stutzeri subgroup	S	578833	0.005639	0.007147	0.01048	0.011	0.01064	0.01164	0.01259	0.0131	0.0109	cellular&nbsp;organisms>Bacteria>Proteobacteria>Gammaproteobacteria>Pseudomonadales>Pseudomonadaceae>Pseudomonas>Pseudomonas&nbsp;stutzeri&nbsp;group	1229.47	0.323025	0.0395056	0.076966
Pseudomonas stutzeri	S	316	0.005639	0.007147	0.01048	0.011	0.01064	0.01164	0.01259	0.0131	0.0109	cellular&nbsp;organisms>Bacteria>Proteobacteria>Gammaproteobacteria>Pseudomonadales>Pseudomonadaceae>Pseudomonas>Pseudomonas&nbsp;stutzeri&nbsp;group>Pseudomonas&nbsp;stutzeri&nbsp;subgroup	1229.47	0.323025	0.0395056	0.076966
Clostridium saccharoperbutylacetonicum	S	36745	0.01242	0.01309	0.008759	0.01012	0.008908	0.008171	0.01016	0.008008	0.008232	cellular&nbsp;organisms>Bacteria>Terrabacteria&nbsp;group>Firmicutes>Clostridia>Clostridiales>Clostridiaceae>Clostridium	1198.66	-0.544201	0.00250018	0.0178763
Pseudomonas putida	S	303	0.006875	0.008766	0.01046	0.01154	0.01139	0.01158	0.01241	0.01307	0.01197	cellular&nbsp;organisms>Bacteria>Proteobacteria>Gammaproteobacteria>Pseudomonadales>Pseudomonadaceae>Pseudomonas>Pseudomonas&nbsp;putida&nbsp;group	1301.47	0.21866	0.0933311	0.147311
Chitinophaga pinensis	S	79329	0.00396	0.003714	0.006493	0.009401	0.007428	0.006131	0.0103	0.01291	0.01096	cellular&nbsp;organisms>Bacteria>FCB&nbsp;group>Bacteroidetes/Chlorobi&nbsp;group>Bacteroidetes>Chitinophagia>Chitinophagales>Chitinophagaceae>Chitinophaga	937.378	0.573543	0.0188051	0.0472648
Clostridium perfringens	S	1502	0.01145	0.01278	0.01119	0.01197	0.009576	0.009097	0.01147	0.008794	0.008069	cellular&nbsp;organisms>Bacteria>Terrabacteria&nbsp;group>Firmicutes>Clostridia>Clostridiales>Clostridiaceae>Clostridium	1277.45	-0.512022	0.000195606	0.00597951
Hymenobacter sedentarius	S	1411621	0.001703	0.002258	0.006138	0.007558	0.005837	0.006252	0.01005	0.01207	0.01056	cellular&nbsp;organisms>Bacteria>FCB&nbsp;group>Bacteroidetes/Chlorobi&nbsp;group>Bacteroidetes>Cytophagia>Cytophagales>Hymenobacteraceae>Hymenobacter	812.058	0.927114	0.0371698	0.0742592
Bacillus thuringiensis	S	1428	0.01206	0.01128	0.008866	0.01074	0.009585	0.00902	0.01005	0.008087	0.00834	cellular&nbsp;organisms>Bacteria>Terrabacteria&nbsp;group>Firmicutes>Bacilli>Bacillales>Bacillaceae>Bacillus>Bacillus&nbsp;cereus&nbsp;group	1197.27	-0.439823	0.00831391	0.0301505
Ruminococcus albus	S	1264	0.007729	0.01018	0.012	0.01203	0.009458	0.01017	0.01144	0.01138	0.005832	cellular&nbsp;organisms>Bacteria>Terrabacteria&nbsp;group>Firmicutes>Clostridia>Clostridiales>Ruminococcaceae>Ruminococcus	1201.77	-0.280684	0.0977998	0.152015
Paenibacillus donghaensis	S	414771	0.00792	0.009554	0.007289	0.006851	0.009162	0.007917	0.012	0.006447	0.007273	cellular&nbsp;organisms>Bacteria>Terrabacteria&nbsp;group>Firmicutes>Bacilli>Bacillales>Paenibacillaceae>Paenibacillus	998.609	-0.0749548	0.690001	0.745242
Bacillus megaterium	S	1404	0.007576	0.005074	0.005612	0.005807	0.004061	0.003793	0.01192	0.003493	0.004038	cellular&nbsp;organisms>Bacteria>Terrabacteria&nbsp;group>Firmicutes>Bacilli>Bacillales>Bacillaceae>Bacillus	692.039	-0.368383	0.36809	0.435736
Treponema succinifaciens	S	167	0.01192	0.01057	0.005619	0.007512	0.009179	0.006826	0.007744	0.005908	0.009299	cellular&nbsp;organisms>Bacteria>Spirochaetes>Spirochaetia>Spirochaetales>Spirochaetaceae>Treponema	1025.46	-0.393908	0.116631	0.174428
Edwardsiella tarda	S	636	0.002005	0.002422	0.00314	0.009017	0.001362	0.01191	0.002711	0.003145	0.005227	cellular&nbsp;organisms>Bacteria>Proteobacteria>Gammaproteobacteria>Enterobacterales>Hafniaceae>Edwardsiella	541.069	0.160065	0.816974	0.849035
Sorangium cellulosum	S	56	0.004852	0.007369	0.008695	0.00977	0.009052	0.01046	0.01185	0.01188	0.01071	cellular&nbsp;organisms>Bacteria>Proteobacteria>delta/epsilon&nbsp;subdivisions>Deltaproteobacteria>Myxococcales>Sorangiineae>Polyangiaceae>Sorangium	1117.19	0.358887	0.0183457	0.0465147
Acinetobacter calcoaceticus/baumannii complex	S	909768	0.01169	0.01062	0.007686	0.009847	0.008104	0.007807	0.009306	0.007885	0.009088	cellular&nbsp;organisms>Bacteria>Proteobacteria>Gammaproteobacteria>Pseudomonadales>Moraxellaceae>Acinetobacter	1118.78	-0.427846	0.0198544	0.0491763
Pseudomonas fluorescens	S	294	0.006044	0.007979	0.009079	0.009155	0.00983	0.01005	0.01148	0.01115	0.008905	cellular&nbsp;organisms>Bacteria>Proteobacteria>Gammaproteobacteria>Pseudomonadales>Pseudomonadaceae>Pseudomonas>Pseudomonas&nbsp;fluorescens&nbsp;group	1109.49	0.197337	0.0898715	0.143114
Stenotrophomonas maltophilia	S	40324	0.004058	0.006456	0.007971	0.009463	0.009069	0.01039	0.01091	0.01145	0.009829	cellular&nbsp;organisms>Bacteria>Proteobacteria>Gammaproteobacteria>Xanthomonadales>Xanthomonadaceae>Stenotrophomonas>Stenotrophomonas&nbsp;maltophilia&nbsp;group	1047.37	0.437901	0.00774373	0.0286879
Vibrio harveyi group	S	717610	0.01031	0.01079	0.01137	0.01088	0.009881	0.009472	0.01034	0.01003	0.009224	cellular&nbsp;organisms>Bacteria>Proteobacteria>Gammaproteobacteria>Vibrionales>Vibrionaceae>Vibrio	1245.73	-0.318613	0.00923275	0.0313299
Mycobacterium tuberculosis complex	S	77643	0.0005411	0.0007057	0.001066	0.0008295	0.008079	0.001059	0.001316	0.01042	0.01127	cellular&nbsp;organisms>Bacteria>Terrabacteria&nbsp;group>Actinobacteria>Actinobacteria>Corynebacteriales>Mycobacteriaceae>Mycobacterium	464.76	2.92517	8.9484e-05	0.00411423
Capnocytophaga sputigena	S	1019	0.003726	0.003321	0.007772	0.008449	0.006345	0.005315	0.008653	0.01114	0.008578	cellular&nbsp;organisms>Bacteria>FCB&nbsp;group>Bacteroidetes/Chlorobi&nbsp;group>Bacteroidetes>Flavobacteriia>Flavobacteriales>Flavobacteriaceae>Capnocytophaga	834.064	0.335001	0.180496	0.245351
Porphyromonas asaccharolytica	S	28123	0.003702	0.002994	0.008297	0.007512	0.005879	0.008568	0.01023	0.01098	0.008871	cellular&nbsp;organisms>Bacteria>FCB&nbsp;group>Bacteroidetes/Chlorobi&nbsp;group>Bacteroidetes>Bacteroidia>Bacteroidales>Porphyromonadaceae>Porphyromonas	880.861	0.529987	0.0308802	0.0645595
Ruminococcaceae bacterium CPB6	S	1572656	0.009162	0.01094	0.00915	0.01061	0.01046	0.01006	0.008844	0.008806	0.006811	cellular&nbsp;organisms>Bacteria>Terrabacteria&nbsp;group>Firmicutes>Clostridia>Clostridiales>Ruminococcaceae>unclassified&nbsp;Ruminococcaceae	1142.85	-0.319349	0.0326875	0.0671596
Lactococcus lactis	S	1358	0.01079	0.01036	0.009192	0.008019	0.008925	0.006583	0.007514	0.0062	0.008218	cellular&nbsp;organisms>Bacteria>Terrabacteria&nbsp;group>Firmicutes>Bacilli>Lactobacillales>Streptococcaceae>Lactococcus	1037.55	-0.542021	0.00435617	0.0217806
Clostridium kluyveri	S	1534	0.008455	0.009799	0.008894	0.01074	0.007267	0.009648	0.01001	0.009322	0.006383	cellular&nbsp;organisms>Bacteria>Terrabacteria&nbsp;group>Firmicutes>Clostridia>Clostridiales>Clostridiaceae>Clostridium	1080.76	-0.32343	0.0249972	0.0562043
Pseudomonas aeruginosa	S	287	0.003991	0.005913	0.007246	0.007496	0.008654	0.009141	0.009497	0.0105	0.009068	cellular&nbsp;organisms>Bacteria>Proteobacteria>Gammaproteobacteria>Pseudomonadales>Pseudomonadaceae>Pseudomonas>Pseudomonas&nbsp;aeruginosa&nbsp;group	943.397	0.46931	0.00105995	0.0116594
Geosporobacter ferrireducens	S	1424294	0.01	0.0104	0.007132	0.007635	0.008011	0.007432	0.007126	0.00556	0.006641	cellular&nbsp;organisms>Bacteria>Terrabacteria&nbsp;group>Firmicutes>Clostridia>Clostridiales>Clostridiaceae>Geosporobacter	956.33	-0.529154	0.00619468	0.0266819
Slackia heliotrinireducens	S	84110	0.005965	0.00624	0.007601	0.008495	0.008164	0.009682	0.01039	0.01032	0.008272	cellular&nbsp;organisms>Bacteria>Terrabacteria&nbsp;group>Actinobacteria>Coriobacteriia>Eggerthellales>Eggerthellaceae>Slackia	997.198	0.246972	0.0509543	0.0923683
Clostridium butyricum	S	1492	0.008781	0.008982	0.00937	0.009432	0.006751	0.008105	0.01033	0.007828	0.006233	cellular&nbsp;organisms>Bacteria>Terrabacteria&nbsp;group>Firmicutes>Clostridia>Clostridiales>Clostridiaceae>Clostridium	1021.24	-0.400821	0.0058343	0.026402
Escherichia coli	S	562	0.009088	0.01033	0.009775	0.009985	0.009196	0.008711	0.009252	0.008469	0.007627	cellular&nbsp;organisms>Bacteria>Proteobacteria>Gammaproteobacteria>Enterobacterales>Enterobacteriaceae>Escherichia	1112.13	-0.351174	0.00345848	0.0195573
Rhodothermaceae bacterium RA	S	1779382	0.001427	0.002214	0.004305	0.006605	0.004856	0.006726	0.008903	0.01032	0.008905	cellular&nbsp;organisms>Bacteria>FCB&nbsp;group>Bacteroidetes/Chlorobi&nbsp;group>Bacteroidetes>Bacteroidetes&nbsp;Order&nbsp;II.&nbsp;Incertae&nbsp;sedis>Rhodothermaceae>unclassified&nbsp;Rhodothermaceae	704.72	1.03437	0.0100219	0.0325168
Mycobacterium tuberculosis	S	1773	7.379e-05	7.429e-05	0.0001634	0.0001075	0.007174	0.0001323	0.0001228	0.009131	0.01028	cellular&nbsp;organisms>Bacteria>Terrabacteria&nbsp;group>Actinobacteria>Actinobacteria>Corynebacteriales>Mycobacteriaceae>Mycobacterium>Mycobacterium&nbsp;tuberculosis&nbsp;complex	358.985	5.57834	2.40175e-06	0.000572418
Paludibacter propionicigenes	S	185300	0.005909	0.004509	0.008233	0.007266	0.007741	0.006517	0.008289	0.01013	0.00917	cellular&nbsp;organisms>Bacteria>FCB&nbsp;group>Bacteroidetes/Chlorobi&nbsp;group>Bacteroidetes>Bacteroidia>Bacteroidales>Paludibacteraceae>Paludibacter	904.35	0.211833	0.259509	0.329572
Hymenobacter sp. APR13	S	1356852	0.001629	0.001976	0.005037	0.00679	0.004915	0.006241	0.008447	0.01002	0.009075	cellular&nbsp;organisms>Bacteria>FCB&nbsp;group>Bacteroidetes/Chlorobi&nbsp;group>Bacteroidetes>Cytophagia>Cytophagales>Hymenobacteraceae>Hymenobacter	704.945	0.910616	0.026528	0.0583616
Peptoclostridium acidaminophilum	S	1731	0.009777	0.009004	0.004603	0.005668	0.00593	0.004719	0.004434	0.004526	0.006424	cellular&nbsp;organisms>Bacteria>Terrabacteria&nbsp;group>Firmicutes>Clostridia>Clostridiales>Peptostreptococcaceae>Peptoclostridium	764.363	-0.680511	0.00814563	0.0300213
Clostridium cellulovorans	S	1493	0.009752	0.008253	0.00633	0.006728	0.005922	0.005293	0.006718	0.004717	0.005676	cellular&nbsp;organisms>Bacteria>Terrabacteria&nbsp;group>Firmicutes>Clostridia>Clostridiales>Clostridiaceae>Clostridium	816.252	-0.657277	0.00096573	0.0109603
Streptococcus agalactiae	S	1311	0.006456	0.007548	0.009704	0.009063	0.008967	0.007873	0.007504	0.005796	0.005234	cellular&nbsp;organisms>Bacteria>Terrabacteria&nbsp;group>Firmicutes>Bacilli>Lactobacillales>Streptococcaceae>Streptococcus	914.038	-0.368761	0.0252951	0.0566076
Hymenobacter sp. PAMC 26554	S	1484116	0.001027	0.001694	0.003673	0.006544	0.004103	0.00569	0.008083	0.009626	0.008279	cellular&nbsp;organisms>Bacteria>FCB&nbsp;group>Bacteroidetes/Chlorobi&nbsp;group>Bacteroidetes>Cytophagia>Cytophagales>Hymenobacteraceae>Hymenobacter	631.108	1.06699	0.0293851	0.0627174
Selenomonas ruminantium	S	971	0.006118	0.009368	0.007956	0.009002	0.008443	0.009604	0.008977	0.008491	0.005452	cellular&nbsp;organisms>Bacteria>Terrabacteria&nbsp;group>Firmicutes>Negativicutes>Selenomonadales>Selenomonadaceae>Selenomonas	978.713	-0.146815	0.346072	0.413091
Clostridium bornimense	S	1216932	0.009187	0.008439	0.007935	0.009416	0.005744	0.0058	0.007828	0.006121	0.005819	cellular&nbsp;organisms>Bacteria>Terrabacteria&nbsp;group>Firmicutes>Clostridia>Clostridiales>Clostridiaceae>Clostridium	901.922	-0.662961	7.31525e-06	0.00104608
pseudomallei group	S	111527	0.003855	0.00491	0.00709	0.006866	0.007157	0.006892	0.008672	0.009412	0.008205	cellular&nbsp;organisms>Bacteria>Proteobacteria>Betaproteobacteria>Burkholderiales>Burkholderiaceae>Burkholderia	833.337	0.367752	0.0211034	0.0504648
Achromobacter xylosoxidans	S	85698	0.004157	0.006307	0.006884	0.006621	0.008274	0.008215	0.009399	0.009086	0.008157	cellular&nbsp;organisms>Bacteria>Proteobacteria>Betaproteobacteria>Burkholderiales>Alcaligenaceae>Achromobacter	887.311	0.378799	0.00244818	0.0176813
Citrobacter freundii complex	S	1344959	0.007139	0.007852	0.008127	0.009386	0.009153	0.008193	0.009046	0.00903	0.007987	cellular&nbsp;organisms>Bacteria>Proteobacteria>Gammaproteobacteria>Enterobacterales>Enterobacteriaceae>Citrobacter	1016.13	-0.0648362	0.564216	0.62448
Pseudomonas chlororaphis group	S	136842	0.004274	0.005743	0.007125	0.007711	0.008104	0.007112	0.008756	0.009367	0.007919	cellular&nbsp;organisms>Bacteria>Proteobacteria>Gammaproteobacteria>Pseudomonadales>Pseudomonadaceae>Pseudomonas	874.814	0.2701	0.0543451	0.0973853
Streptococcus dysgalactiae group	S	119603	0.009125	0.009078	0.004156	0.005115	0.008392	0.005006	0.005078	0.00474	0.006974	cellular&nbsp;organisms>Bacteria>Terrabacteria&nbsp;group>Firmicutes>Bacilli>Lactobacillales>Streptococcaceae>Streptococcus	794.169	-0.38767	0.161578	0.227643
Megasphaera elsdenii	S	907	0.005307	0.006753	0.006784	0.009079	0.007055	0.006958	0.008329	0.008042	0.005316	cellular&nbsp;organisms>Bacteria>Terrabacteria&nbsp;group>Firmicutes>Negativicutes>Veillonellales>Veillonellaceae>Megasphaera	846.058	-0.120052	0.389311	0.457073
[Clostridium] clariflavum	S	288965	0.004673	0.005215	0.005875	0.008971	0.004704	0.005745	0.007779	0.006335	0.003344	cellular&nbsp;organisms>Bacteria>Terrabacteria&nbsp;group>Firmicutes>Clostridia>Clostridiales>Ruminococcaceae>Ruminiclostridium	698.711	-0.304215	0.12589	0.185304
Desulfitobacterium hafniense	S	49338	0.006229	0.008736	0.007445	0.007988	0.008925	0.00816	0.007076	0.006705	0.005642	cellular&nbsp;organisms>Bacteria>Terrabacteria&nbsp;group>Firmicutes>Clostridia>Clostridiales>Peptococcaceae>Desulfitobacterium	897.612	-0.220141	0.147925	0.209854
Clostridium saccharobutylicum	S	169679	0.00883	0.007934	0.005946	0.007742	0.005744	0.005392	0.007386	0.005717	0.005486	cellular&nbsp;organisms>Bacteria>Terrabacteria&nbsp;group>Firmicutes>Clostridia>Clostridiales>Clostridiaceae>Clostridium	820.18	-0.55066	0.0018018	0.0153495
Flammeovirgaceae bacterium 311	S	1257021	0.004987	0.004368	0.008816	0.0051	0.006861	0.006208	0.006418	0.005425	0.004554	cellular&nbsp;organisms>Bacteria>FCB&nbsp;group>Bacteroidetes/Chlorobi&nbsp;group>Bacteroidetes>Cytophagia>Cytophagales>Flammeovirgaceae>unclassified&nbsp;Flammeovirgaceae	706.412	-0.151116	0.442076	0.507359
Streptococcus intermedius	S	1338	0.008812	0.006693	0.001911	0.002611	0.004551	0.002238	0.002097	0.00146	0.005241	cellular&nbsp;organisms>Bacteria>Terrabacteria&nbsp;group>Firmicutes>Bacilli>Lactobacillales>Streptococcaceae>Streptococcus>Streptococcus&nbsp;anginosus&nbsp;group	507.986	-0.906238	0.163626	0.229397
Bifidobacterium breve	S	1685	0.005657	0.007043	0.006379	0.00616	0.008739	0.007642	0.005765	0.006503	0.005418	cellular&nbsp;organisms>Bacteria>Terrabacteria&nbsp;group>Actinobacteria>Actinobacteria>Bifidobacteriales>Bifidobacteriaceae>Bifidobacterium	796.216	-0.0579477	0.730809	0.779893
Fusobacterium periodonticum	S	860	0.008664	0.007496	0.006408	0.007158	0.005516	0.005513	0.008736	0.005436	0.005866	cellular&nbsp;organisms>Bacteria>Fusobacteria>Fusobacteriia>Fusobacteriales>Fusobacteriaceae>Fusobacterium	826.276	-0.455988	0.0149692	0.0410435
Mucinivorans hirudinis	S	1433126	0.003849	0.00335	0.007409	0.006959	0.005727	0.007123	0.008432	0.008716	0.007117	cellular&nbsp;organisms>Bacteria>FCB&nbsp;group>Bacteroidetes/Chlorobi&nbsp;group>Bacteroidetes>Bacteroidia>Bacteroidales>Rikenellaceae>Mucinivorans	774.807	0.321267	0.115643	0.173343
Acidaminococcus fermentans	S	905	0.005061	0.008491	0.006671	0.006713	0.00868	0.008689	0.007852	0.007368	0.005458	cellular&nbsp;organisms>Bacteria>Terrabacteria&nbsp;group>Firmicutes>Negativicutes>Acidaminococcales>Acidaminococcaceae>Acidaminococcus	865.78	0.0138091	0.932019	0.9439
Lactobacillus plantarum	S	1590	0.003031	0.002689	0.001726	0.003333	0.002132	0.001511	0.008653	0.002572	0.002332	cellular&nbsp;organisms>Bacteria>Terrabacteria&nbsp;group>Firmicutes>Bacilli>Lactobacillales>Lactobacillaceae>Lactobacillus	368.319	0.129193	0.803401	0.839812
Clostridium baratii	S	1561	0.00621	0.005928	0.00547	0.007681	0.004128	0.005646	0.008643	0.005796	0.003732	cellular&nbsp;organisms>Bacteria>Terrabacteria&nbsp;group>Firmicutes>Clostridia>Clostridiales>Clostridiaceae>Clostridium	713.386	-0.363621	0.0693081	0.114977
Paenibacillus mucilaginosus	S	61624	0.005731	0.007815	0.007239	0.007496	0.007901	0.007829	0.008589	0.008121	0.006213	cellular&nbsp;organisms>Bacteria>Terrabacteria&nbsp;group>Firmicutes>Bacilli>Bacillales>Paenibacillaceae>Paenibacillus	893.019	-0.0358581	0.761839	0.804601
Acidaminococcus intestini	S	187327	0.006985	0.008409	0.005484	0.006313	0.006522	0.006021	0.00603	0.005627	0.005254	cellular&nbsp;organisms>Bacteria>Terrabacteria&nbsp;group>Firmicutes>Negativicutes>Acidaminococcales>Acidaminococcaceae>Acidaminococcus	768.579	-0.390337	0.0210751	0.0504648
Sneathia amnii	S	187101	0.008406	0.007251	0.001286	0.002535	0.004027	0.001433	0.001886	0.001775	0.005411	cellular&nbsp;organisms>Bacteria>Fusobacteria>Fusobacteriia>Fusobacteriales>Leptotrichiaceae>Sneathia	486.075	-0.961875	0.1702	0.235382
Aeromonas hydrophila	S	644	0.002724	0.004101	0.005228	0.005438	0.005981	0.006804	0.007636	0.008289	0.00656	cellular&nbsp;organisms>Bacteria>Proteobacteria>Gammaproteobacteria>Aeromonadales>Aeromonadaceae>Aeromonas	693.644	0.554808	0.0004216	0.00828059
Bacillus pumilus	S	1408	0.00827	0.007941	0.00655	0.006544	0.006006	0.005304	0.005584	0.00447	0.004894	cellular&nbsp;organisms>Bacteria>Terrabacteria&nbsp;group>Firmicutes>Bacilli>Bacillales>Bacillaceae>Bacillus	760.994	-0.670906	0.000117203	0.00465555
Paenibacillus durus	S	44251	0.004655	0.006448	0.00601	0.008218	0.005643	0.006605	0.006959	0.007312	0.004629	cellular&nbsp;organisms>Bacteria>Terrabacteria&nbsp;group>Firmicutes>Bacilli>Bacillales>Paenibacillaceae>Paenibacillus	751.728	-0.174671	0.236944	0.306911
Azospirillum brasilense	S	192	0.00241	0.004918	0.006131	0.006406	0.006607	0.007278	0.008191	0.007873	0.006838	cellular&nbsp;organisms>Bacteria>Proteobacteria>Alphaproteobacteria>Rhodospirillales>Rhodospirillaceae>Azospirillum	743.632	0.445613	0.0164829	0.043649
Lactobacillus reuteri	S	1598	0.006272	0.005037	0.00287	0.007696	0.003054	0.004808	0.008167	0.005571	0.004894	cellular&nbsp;organisms>Bacteria>Terrabacteria&nbsp;group>Firmicutes>Bacilli>Lactobacillales>Lactobacillaceae>Lactobacillus	650.043	-0.234075	0.378778	0.446907
Bacillus coagulans	S	1398	0.006955	0.006745	0.008141	0.006068	0.007521	0.007156	0.008103	0.006234	0.004078	cellular&nbsp;organisms>Bacteria>Terrabacteria&nbsp;group>Firmicutes>Bacilli>Bacillales>Bacillaceae>Bacillus	820.501	-0.268152	0.145347	0.207019
Bacillus mycoides	S	1405	0.008135	0.007555	0.00552	0.00702	0.006531	0.0058	0.006011	0.005065	0.00556	cellular&nbsp;organisms>Bacteria>Terrabacteria&nbsp;group>Firmicutes>Bacilli>Bacillales>Bacillaceae>Bacillus>Bacillus&nbsp;cereus&nbsp;group	780.128	-0.472975	0.00834938	0.0301505
Olsenella sp. Marseille-P2300	S	1805478	0.003548	0.006426	0.006543	0.006529	0.008062	0.007983	0.007607	0.007076	0.005982	cellular&nbsp;organisms>Bacteria>Terrabacteria&nbsp;group>Actinobacteria>Coriobacteriia>Coriobacteriales>Atopobiaceae>Olsenella	790.496	0.208549	0.16969	0.235133
Hymenobacter swuensis	S	1446467	0.001519	0.001813	0.003957	0.005499	0.003993	0.005458	0.007175	0.008053	0.006995	cellular&nbsp;organisms>Bacteria>FCB&nbsp;group>Bacteroidetes/Chlorobi&nbsp;group>Bacteroidetes>Cytophagia>Cytophagales>Hymenobacteraceae>Hymenobacter	579.203	0.88695	0.00112611	0.0120175
Ralstonia solanacearum	S	305	0.003517	0.004725	0.006571	0.006145	0.006362	0.006484	0.00797	0.007739	0.007362	cellular&nbsp;organisms>Bacteria>Proteobacteria>Betaproteobacteria>Burkholderiales>Burkholderiaceae>Ralstonia	752.324	0.316375	0.0369917	0.0742592
[Clostridium] cellulosi	S	29343	0.00535	0.005163	0.004845	0.005131	0.00445	0.007575	0.004557	0.007941	0.003841	cellular&nbsp;organisms>Bacteria>Terrabacteria&nbsp;group>Firmicutes>Clostridia>Clostridiales>Ruminococcaceae>Ruminiclostridium	656.572	-0.0386092	0.858911	0.888742
Clostridium carboxidivorans	S	217159	0.006352	0.007325	0.006109	0.007911	0.006886	0.006572	0.007857	0.005717	0.00484	cellular&nbsp;organisms>Bacteria>Terrabacteria&nbsp;group>Firmicutes>Clostridia>Clostridiales>Clostridiaceae>Clostridium	799.684	-0.291405	0.0465054	0.0877344
Fusobacterium varium	S	856	0.005546	0.005936	0.005392	0.007896	0.004188	0.00526	0.006959	0.005683	0.004038	cellular&nbsp;organisms>Bacteria>Fusobacteria>Fusobacteriia>Fusobacteriales>Fusobacteriaceae>Fusobacterium	682.736	-0.412957	0.0108534	0.0337947
Bifidobacterium longum	S	216816	0.004034	0.005676	0.006344	0.005346	0.006319	0.007895	0.007631	0.005358	0.004459	cellular&nbsp;organisms>Bacteria>Terrabacteria&nbsp;group>Actinobacteria>Actinobacteria>Bifidobacteriales>Bifidobacteriaceae>Bifidobacterium	704.63	0.0794521	0.63589	0.696266
Syntrophobotulus glycolicus	S	51197	0.005485	0.006151	0.006429	0.006252	0.007876	0.006583	0.005878	0.005358	0.004289	cellular&nbsp;organisms>Bacteria>Terrabacteria&nbsp;group>Firmicutes>Clostridia>Clostridiales>Peptococcaceae>Syntrophobotulus	729.088	-0.190736	0.250301	0.320152
Bacillus subtilis	S	1423	0.007557	0.00786	0.007026	0.006744	0.006734	0.006848	0.006561	0.006368	0.005241	cellular&nbsp;organisms>Bacteria>Terrabacteria&nbsp;group>Firmicutes>Bacilli>Bacillales>Bacillaceae>Bacillus>Bacillus&nbsp;subtilis&nbsp;group	825.807	-0.38677	0.00939328	0.0313843
Acetobacterium woodii	S	33952	0.007502	0.007808	0.0053	0.006175	0.00637	0.005315	0.005775	0.005897	0.004989	cellular&nbsp;organisms>Bacteria>Terrabacteria&nbsp;group>Firmicutes>Clostridia>Clostridiales>Eubacteriaceae>Acetobacterium	750.36	-0.432466	0.0149841	0.0410435
Clostridium aceticum	S	84022	0.007766	0.006597	0.003481	0.004562	0.005203	0.003584	0.004056	0.003437	0.004581	cellular&nbsp;organisms>Bacteria>Terrabacteria&nbsp;group>Firmicutes>Clostridia>Clostridiales>Clostridiaceae>Clostridium	598.855	-0.633706	0.0118049	0.0359171
Bacteroidales bacterium CF	S	1400053	0.004071	0.003484	0.007736	0.005192	0.005803	0.005414	0.005981	0.006301	0.005132	cellular&nbsp;organisms>Bacteria>FCB&nbsp;group>Bacteroidetes/Chlorobi&nbsp;group>Bacteroidetes>Bacteroidia>Bacteroidales>unclassified&nbsp;Bacteroidales>unclassified&nbsp;Bacteroidales&nbsp;(miscellaneous)	654.855	0.00477504	0.979857	0.983986
Mycobacterium avium complex (MAC)	S	120793	0.00238	0.00419	0.004674	0.005638	0.006311	0.006285	0.007253	0.007727	0.006349	cellular&nbsp;organisms>Bacteria>Terrabacteria&nbsp;group>Actinobacteria>Actinobacteria>Corynebacteriales>Mycobacteriaceae>Mycobacterium	667.058	0.55966	0.000615191	0.00873727
Cloacibacillus porcorum	S	1197717	0.004187	0.006686	0.006571	0.006221	0.007656	0.007388	0.00746	0.007177	0.006002	cellular&nbsp;organisms>Bacteria>Synergistetes>Synergistia>Synergistales>Synergistaceae>Cloacibacillus	788.576	0.117255	0.369528	0.436715
Coriobacteriaceae bacterium 68-1-3	S	1531429	0.004372	0.003856	0.004554	0.006175	0.005194	0.00601	0.007494	0.007638	0.006967	cellular&nbsp;organisms>Bacteria>Terrabacteria&nbsp;group>Actinobacteria>Coriobacteriia>Coriobacteriales>Coriobacteriaceae>unclassified&nbsp;Coriobacteriaceae	694.314	0.334934	0.0417598	0.080698
Paenibacillus polymyxa	S	1406	0.007563	0.00757	0.006877	0.007128	0.007394	0.006076	0.006399	0.006009	0.005397	cellular&nbsp;organisms>Bacteria>Terrabacteria&nbsp;group>Firmicutes>Bacilli>Bacillales>Paenibacillaceae>Paenibacillus	818.987	-0.402055	0.00728767	0.0281896
Streptococcus equi	S	1336	0.007563	0.007525	0.002969	0.004086	0.007106	0.004091	0.004022	0.004032	0.005914	cellular&nbsp;organisms>Bacteria>Terrabacteria&nbsp;group>Firmicutes>Bacilli>Lactobacillales>Streptococcaceae>Streptococcus>Streptococcus&nbsp;dysgalactiae&nbsp;group	651.986	-0.341143	0.397583	0.464497
[Clostridium] thermosuccinogenes	S	84032	0.007293	0.007347	0.006841	0.007558	0.006979	0.006627	0.007042	0.006323	0.005288	cellular&nbsp;organisms>Bacteria>Terrabacteria&nbsp;group>Firmicutes>Clostridia>Clostridiales>Ruminococcaceae>Ruminiclostridium	827.908	-0.350045	0.0100449	0.0325168
Acetoanaerobium sticklandii	S	1511	0.007526	0.006857	0.003374	0.003364	0.004204	0.003021	0.003113	0.002707	0.004364	cellular&nbsp;organisms>Bacteria>Terrabacteria&nbsp;group>Firmicutes>Clostridia>Clostridiales>Peptostreptococcaceae>Acetoanaerobium	538.5	-0.811338	0.0369806	0.0742592
Burkholderiales bacterium YL45	S	1834205	0.007514	0.003469	0.002472	0.00126	0.001996	0.0009373	0.001699	0.001932	0.00312	cellular&nbsp;organisms>Bacteria>Proteobacteria>Betaproteobacteria>Burkholderiales>unclassified&nbsp;Burkholderiales>unclassified&nbsp;Burkholderiales&nbsp;(miscellaneous)	352.938	-1.18345	0.0558357	0.0991846
Clostridium scatologenes	S	1548	0.007391	0.007511	0.00503	0.006544	0.005397	0.004896	0.006502	0.004571	0.004738	cellular&nbsp;organisms>Bacteria>Terrabacteria&nbsp;group>Firmicutes>Clostridia>Clostridiales>Clostridiaceae>Clostridium	715.836	-0.533685	0.00305819	0.0191419
Pseudomonas chlororaphis	S	587753	0.003634	0.004747	0.005818	0.006083	0.006734	0.00591	0.00687	0.007379	0.006512	cellular&nbsp;organisms>Bacteria>Proteobacteria>Gammaproteobacteria>Pseudomonadales>Pseudomonadaceae>Pseudomonas>Pseudomonas&nbsp;chlororaphis&nbsp;group	711.74	0.25594	0.0547703	0.0976578
Clostridium argentinense	S	29341	0.004483	0.003989	0.004625	0.007174	0.0039	0.00505	0.006094	0.005088	0.003487	cellular&nbsp;organisms>Bacteria>Terrabacteria&nbsp;group>Firmicutes>Clostridia>Clostridiales>Clostridiaceae>Clostridium	585.871	-0.261751	0.136231	0.196381
Desulfovibrio vulgaris	S	881	0.002472	0.004078	0.00498	0.006206	0.006311	0.00634	0.007003	0.007132	0.006797	cellular&nbsp;organisms>Bacteria>Proteobacteria>delta/epsilon&nbsp;subdivisions>Deltaproteobacteria>Desulfovibrionales>Desulfovibrionaceae>Desulfovibrio	675.101	0.480731	0.00492433	0.022863
Brevibacillus laterosporus	S	1465	0.00709	0.006708	0.003509	0.0049	0.00522	0.003848	0.004027	0.003392	0.004527	cellular&nbsp;organisms>Bacteria>Terrabacteria&nbsp;group>Firmicutes>Bacilli>Bacillales>Paenibacillaceae>Brevibacillus	595.431	-0.599462	0.010871	0.0337947
Dyadobacter fermentans	S	94254	0.003259	0.003046	0.00628	0.005284	0.005346	0.005028	0.00686	0.00702	0.005397	cellular&nbsp;organisms>Bacteria>FCB&nbsp;group>Bacteroidetes/Chlorobi&nbsp;group>Bacteroidetes>Cytophagia>Cytophagales>Cytophagaceae>Dyadobacter	628.192	0.261509	0.163308	0.229397
Serratia marcescens	S	615	0.00321	0.004442	0.006536	0.006083	0.006624	0.006329	0.006536	0.007009	0.005723	cellular&nbsp;organisms>Bacteria>Proteobacteria>Gammaproteobacteria>Enterobacterales>Yersiniaceae>Serratia	694.373	0.21019	0.178195	0.243826
Buchnera aphidicola	S	9	0.006536	0.006493	0.004639	0.006974	0.004627	0.004819	0.006576	0.004762	0.004792	cellular&nbsp;organisms>Bacteria>Proteobacteria>Gammaproteobacteria>Enterobacterales>Erwiniaceae>Buchnera	680.146	-0.44955	0.00852723	0.0304848
Symbiobacterium thermophilum	S	2734	0.002798	0.004977	0.005626	0.004485	0.006725	0.006969	0.006065	0.005526	0.004439	cellular&nbsp;organisms>Bacteria>Terrabacteria&nbsp;group>Firmicutes>Clostridia>Clostridiales>Symbiobacteriaceae>Symbiobacterium	629.644	0.262106	0.127952	0.186705
Faecalibaculum rodentium	S	1702221	0.00452	0.00575	0.006152	0.006375	0.006379	0.006958	0.006227	0.006133	0.003671	cellular&nbsp;organisms>Bacteria>Terrabacteria&nbsp;group>Firmicutes>Erysipelotrichia>Erysipelotrichales>Erysipelotrichaceae>Faecalibaculum	695.395	-0.120713	0.454179	0.517923
Ruminiclostridium thermocellum	S	1515	0.006198	0.006953	0.006088	0.006866	0.00533	0.005712	0.005996	0.005762	0.004153	cellular&nbsp;organisms>Bacteria>Terrabacteria&nbsp;group>Firmicutes>Clostridia>Clostridiales>Ruminococcaceae>Ruminiclostridium	716.463	-0.454325	0.000783104	0.00972896
Dehalobacterium formicoaceticum	S	51515	0.004513	0.006619	0.006443	0.006206	0.005659	0.00687	0.005741	0.005571	0.003494	cellular&nbsp;organisms>Bacteria>Terrabacteria&nbsp;group>Firmicutes>Clostridia>Clostridiales>Peptococcaceae>Dehalobacterium	683.805	-0.285102	0.0876574	0.140838
Marinifilaceae bacterium SPP2	S	1717717	0.006813	0.005772	0.005861	0.004055	0.005685	0.004234	0.004651	0.003639	0.004942	cellular&nbsp;organisms>Bacteria>FCB&nbsp;group>Bacteroidetes/Chlorobi&nbsp;group>Bacteroidetes>Bacteroidia>Marinilabiliales>Marinifilaceae>unclassified&nbsp;Marinifilaceae	625.952	-0.477431	0.0240167	0.0546877
Klebsiella oxytoca	S	571	0.001796	0.002489	0.002856	0.003057	0.002944	0.00677	0.003192	0.003201	0.002563	cellular&nbsp;organisms>Bacteria>Proteobacteria>Gammaproteobacteria>Enterobacterales>Enterobacteriaceae>Klebsiella	381.754	0.405738	0.0903686	0.143586
Hymenobacter sp. DG25B	S	1385664	0.001193	0.001493	0.002763	0.004608	0.00335	0.003782	0.00576	0.00675	0.005186	cellular&nbsp;organisms>Bacteria>FCB&nbsp;group>Bacteroidetes/Chlorobi&nbsp;group>Bacteroidetes>Cytophagia>Cytophagales>Hymenobacteraceae>Hymenobacter	453.565	0.880509	0.0188398	0.0472648
Mycobacterium chelonae complex	S	670516	0.002244	0.003454	0.004198	0.004654	0.004467	0.005833	0.005088	0.006739	0.004704	cellular&nbsp;organisms>Bacteria>Terrabacteria&nbsp;group>Actinobacteria>Actinobacteria>Corynebacteriales>Mycobacteriaceae>Mycobacterium	545.327	0.427501	0.0107738	0.0337861
Agrobacterium tumefaciens complex	S	1183400	0.00388	0.005215	0.005804	0.005699	0.005152	0.005039	0.006207	0.006705	0.005214	cellular&nbsp;organisms>Bacteria>Proteobacteria>Alphaproteobacteria>Rhizobiales>Rhizobiaceae>Rhizobium/Agrobacterium&nbsp;group>Agrobacterium	651.635	-0.0169251	0.896184	0.916698
Alkalitalea saponilacus	S	889453	0.003597	0.003276	0.006678	0.004962	0.005397	0.003981	0.005584	0.005953	0.005343	cellular&nbsp;organisms>Bacteria>FCB&nbsp;group>Bacteroidetes/Chlorobi&nbsp;group>Bacteroidetes>Bacteroidia>Marinilabiliales>Marinilabiliaceae>Alkalitalea	596.704	0.0320894	0.865411	0.893608
Klebsiella pneumoniae	S	573	0.003985	0.004494	0.004333	0.004562	0.004754	0.006649	0.004862	0.004919	0.004174	cellular&nbsp;organisms>Bacteria>Proteobacteria>Gammaproteobacteria>Enterobacterales>Enterobacteriaceae>Klebsiella	571.945	0.0525766	0.728183	0.778253
Variovorax paradoxus	S	34073	0.001992	0.00335	0.003971	0.004977	0.004551	0.005249	0.006202	0.006649	0.005662	cellular&nbsp;organisms>Bacteria>Proteobacteria>Betaproteobacteria>Burkholderiales>Comamonadaceae>Variovorax	559.387	0.543668	0.00219371	0.0170045
Thermoanaerobacterium thermosaccharolyticum	S	1517	0.006635	0.006292	0.00618	0.005054	0.004704	0.003892	0.004881	0.003942	0.004146	cellular&nbsp;organisms>Bacteria>Terrabacteria&nbsp;group>Firmicutes>Clostridia>Thermoanaerobacterales>Thermoanaerobacterales&nbsp;Family&nbsp;III.&nbsp;Incertae&nbsp;Sedis>Thermoanaerobacterium	625.595	-0.676507	4.44079e-05	0.00288652
Herbivorax saccincola	S	1677857	0.004483	0.004591	0.004532	0.006575	0.004357	0.004907	0.004989	0.004133	0.003412	cellular&nbsp;organisms>Bacteria>Terrabacteria&nbsp;group>Firmicutes>Clostridia>Clostridiales>Ruminococcaceae>Herbivorax	563.577	-0.370327	0.00977991	0.0323733
Alkaliphilus metalliredigens	S	208226	0.006573	0.006411	0.003609	0.005407	0.004864	0.004267	0.004965	0.003931	0.003949	cellular&nbsp;organisms>Bacteria>Terrabacteria&nbsp;group>Firmicutes>Clostridia>Clostridiales>Clostridiaceae>Alkaliphilus	600.62	-0.520495	0.00990699	0.0325168
Mycoplasma mycoides group	S	656088	0.003843	0.003618	0.00265	0.006467	0.002115	0.003782	0.004886	0.003852	0.002209	cellular&nbsp;organisms>Bacteria>Terrabacteria&nbsp;group>Tenericutes>Mollicutes>Mycoplasmatales>Mycoplasmataceae>Mycoplasma	447.124	-0.467348	0.0559291	0.0991846
Streptococcus acidominimus	S	1326	0.005005	0.004034	0.006457	0.005883	0.004374	0.005216	0.005967	0.004246	0.002726	cellular&nbsp;organisms>Bacteria>Terrabacteria&nbsp;group>Firmicutes>Bacilli>Lactobacillales>Streptococcaceae>Streptococcus	589.591	-0.42617	0.0253767	0.0566076
Thermaerobacter marianensis	S	73919	0.002472	0.004717	0.005179	0.005161	0.005964	0.006451	0.005358	0.005077	0.004568	cellular&nbsp;organisms>Bacteria>Terrabacteria&nbsp;group>Firmicutes>Clostridia>Clostridiales>Clostridiales&nbsp;incertae&nbsp;sedis>Clostridiales&nbsp;Family&nbsp;XVII.&nbsp;Incertae&nbsp;Sedis>Thermaerobacter	594.388	0.190892	0.260561	0.330321
Streptococcus constellatus	S	76860	0.00645	0.005416	0.003232	0.004455	0.004264	0.003165	0.003629	0.003583	0.004242	cellular&nbsp;organisms>Bacteria>Terrabacteria&nbsp;group>Firmicutes>Bacilli>Lactobacillales>Streptococcaceae>Streptococcus>Streptococcus&nbsp;anginosus&nbsp;group	529.538	-0.572331	0.0107316	0.0337861
Archangium gephyra	S	48	0.002786	0.004576	0.00596	0.004823	0.006116	0.006307	0.006404	0.006447	0.005723	cellular&nbsp;organisms>Bacteria>Proteobacteria>delta/epsilon&nbsp;subdivisions>Deltaproteobacteria>Myxococcales>Cystobacterineae>Archangiaceae>Archangium	649.764	0.310015	0.0453276	0.0859662
Prevotella jejuni	S	1177574	0.00447	0.003655	0.006436	0.003717	0.005169	0.004488	0.004454	0.004403	0.004384	cellular&nbsp;organisms>Bacteria>FCB&nbsp;group>Bacteroidetes/Chlorobi&nbsp;group>Bacteroidetes>Bacteroidia>Bacteroidales>Prevotellaceae>Prevotella	555.594	-0.173907	0.345037	0.412544
Enterobacter cloacae	S	550	0.006032	0.005022	0.00574	0.004962	0.006412	0.005469	0.005549	0.00593	0.004446	cellular&nbsp;organisms>Bacteria>Proteobacteria>Gammaproteobacteria>Enterobacterales>Enterobacteriaceae>Enterobacter>Enterobacter&nbsp;cloacae&nbsp;complex	669.265	-0.160476	0.330934	0.398346
Heliobacterium modesticaldum	S	35701	0.00364	0.005408	0.004667	0.00639	0.005778	0.006175	0.005701	0.005728	0.003263	cellular&nbsp;organisms>Bacteria>Terrabacteria&nbsp;group>Firmicutes>Clostridia>Clostridiales>Heliobacteriaceae>Heliobacterium	620.75	-0.0692311	0.68638	0.743578
Methanobacterium formicicum	S	2162	0.006383	0.004257	0.004923	0.005223	0.005533	0.005337	0.004685	0.004279	0.00399	cellular&nbsp;organisms>Archaea>Euryarchaeota>Methanobacteria>Methanobacteriales>Methanobacteriaceae>Methanobacterium	606.678	-0.320464	0.0878516	0.140838
Akkermansia glycaniphila	S	1679444	0.002275	0.002526	0.00358	0.004194	0.004145	0.00419	0.005417	0.00638	0.004949	cellular&nbsp;organisms>Bacteria>PVC&nbsp;group>Verrucomicrobia>Verrucomicrobiae>Verrucomicrobiales>Akkermansiaceae>Akkermansia	496.006	0.536544	0.00146196	0.0143455
Elizabethkingia anophelis	S	1117645	0.006352	0.005705	0.004724	0.0053	0.004204	0.004157	0.004867	0.004695	0.00503	cellular&nbsp;organisms>Bacteria>FCB&nbsp;group>Bacteroidetes/Chlorobi&nbsp;group>Bacteroidetes>Flavobacteriia>Flavobacteriales>Flavobacteriaceae>Elizabethkingia	614.401	-0.453119	0.00891251	0.0310575
Listeria monocytogenes	S	1639	0.00634	0.005876	0.004845	0.005484	0.00445	0.00451	0.005309	0.004335	0.00467	cellular&nbsp;organisms>Bacteria>Terrabacteria&nbsp;group>Firmicutes>Bacilli>Bacillales>Listeriaceae>Listeria	623.892	-0.463788	0.0044366	0.0217806
Haliangium ochraceum	S	80816	0.001463	0.002281	0.003701	0.004148	0.003705	0.004719	0.005328	0.006335	0.005404	cellular&nbsp;organisms>Bacteria>Proteobacteria>delta/epsilon&nbsp;subdivisions>Deltaproteobacteria>Myxococcales>Nannocystineae>Kofleriaceae>Haliangium	485.651	0.70325	0.00112116	0.0120175
Paenibacillus sp. FSL R7-0273	S	1536772	0.005085	0.006218	0.004596	0.004639	0.005524	0.004488	0.003875	0.004032	0.003888	cellular&nbsp;organisms>Bacteria>Terrabacteria&nbsp;group>Firmicutes>Bacilli>Bacillales>Paenibacillaceae>Paenibacillus	574.987	-0.414314	0.0176146	0.045632
Staphylococcus aureus	S	1280	0.006186	0.005809	0.004412	0.005776	0.004179	0.004411	0.005245	0.003987	0.004201	cellular&nbsp;organisms>Bacteria>Terrabacteria&nbsp;group>Firmicutes>Bacilli>Bacillales>Staphylococcaceae>Staphylococcus	601.703	-0.518966	0.00182477	0.0153495
Clostridium tetani	S	1513	0.005264	0.005096	0.004426	0.00616	0.003908	0.004267	0.005697	0.004212	0.00344	cellular&nbsp;organisms>Bacteria>Terrabacteria&nbsp;group>Firmicutes>Clostridia>Clostridiales>Clostridiaceae>Clostridium	573.002	-0.461129	0.00307876	0.0191419
Prevotella melaninogenica	S	28132	0.004181	0.00315	0.006145	0.003764	0.004484	0.004201	0.004611	0.004324	0.004221	cellular&nbsp;organisms>Bacteria>FCB&nbsp;group>Bacteroidetes/Chlorobi&nbsp;group>Bacteroidetes>Bacteroidia>Bacteroidales>Prevotellaceae>Prevotella	526.245	-0.155978	0.390654	0.457898
Azospirillum lipoferum	S	193	0.002736	0.004636	0.005086	0.005499	0.006116	0.0058	0.005996	0.006144	0.005227	cellular&nbsp;organisms>Bacteria>Proteobacteria>Alphaproteobacteria>Rhodospirillales>Rhodospirillaceae>Azospirillum	624.391	0.249511	0.0836161	0.135568
Dehalococcoides mccartyi	S	61435	0.003031	0.004056	0.005079	0.0049	0.004365	0.005337	0.005426	0.006133	0.002454	cellular&nbsp;organisms>Bacteria>Terrabacteria&nbsp;group>Chloroflexi>Dehalococcoidia>Dehalococcoidales>Dehalococcoidaceae>Dehalococcoides	539.598	-0.00948668	0.961807	0.96858
Clostridium acetobutylicum	S	1488	0.004987	0.005096	0.003786	0.006114	0.003223	0.003617	0.005279	0.004167	0.003419	cellular&nbsp;organisms>Bacteria>Terrabacteria&nbsp;group>Firmicutes>Clostridia>Clostridiales>Clostridiaceae>Clostridium	536.059	-0.517933	0.00241353	0.0176813
Desulfotomaculum ruminis	S	1564	0.003105	0.005118	0.004447	0.006083	0.004907	0.005282	0.00493	0.004908	0.00295	cellular&nbsp;organisms>Bacteria>Terrabacteria&nbsp;group>Firmicutes>Clostridia>Clostridiales>Peptococcaceae>Desulfotomaculum	554.279	-0.175091	0.29967	0.36752
Selenomonas sputigena	S	69823	0.004028	0.004442	0.005271	0.004485	0.005736	0.004841	0.005235	0.006076	0.004514	cellular&nbsp;organisms>Bacteria>Terrabacteria&nbsp;group>Firmicutes>Negativicutes>Selenomonadales>Selenomonadaceae>Selenomonas	596.549	0.0410533	0.759788	0.803702
Hymenobacter sp. DG25A	S	1385663	0.0008055	0.001077	0.002486	0.003886	0.002572	0.00376	0.005431	0.006076	0.005322	cellular&nbsp;organisms>Bacteria>FCB&nbsp;group>Bacteroidetes/Chlorobi&nbsp;group>Bacteroidetes>Cytophagia>Cytophagales>Hymenobacteraceae>Hymenobacter	407.514	1.07783	0.0150971	0.0410435
Paeniclostridium sordellii	S	1505	0.005024	0.005118	0.004035	0.005929	0.003621	0.004488	0.006075	0.00392	0.003446	cellular&nbsp;organisms>Bacteria>Terrabacteria&nbsp;group>Firmicutes>Clostridia>Clostridiales>Peptostreptococcaceae>Paeniclostridium	560.964	-0.401626	0.0199789	0.0491805
[Clostridium] stercorarium	S	1510	0.005952	0.005928	0.005683	0.006068	0.00494	0.005624	0.005564	0.004931	0.004609	cellular&nbsp;organisms>Bacteria>Terrabacteria&nbsp;group>Firmicutes>Clostridia>Clostridiales>Ruminococcaceae>Ruminiclostridium	667.01	-0.381266	0.0047093	0.022299
Streptomyces hygroscopicus	S	1912	0.002244	0.003477	0.004433	0.004992	0.005668	0.004764	0.005814	0.006065	0.005268	cellular&nbsp;organisms>Bacteria>Terrabacteria&nbsp;group>Actinobacteria>Actinobacteria>Streptomycetales>Streptomycetaceae>Streptomyces	562.67	0.416606	0.00878759	0.0310575
Myxococcus fulvus	S	33	0.002435	0.004116	0.004674	0.004301	0.005795	0.005491	0.005922	0.006031	0.005091	cellular&nbsp;organisms>Bacteria>Proteobacteria>delta/epsilon&nbsp;subdivisions>Deltaproteobacteria>Myxococcales>Cystobacterineae>Myxococcaceae>Myxococcus	578.806	0.40401	0.00420586	0.0213667
Candidatus Promineofilum breve	S	1806508	0.001365	0.002348	0.003531	0.003963	0.004264	0.003959	0.005186	0.005986	0.005227	cellular&nbsp;organisms>Bacteria>Terrabacteria&nbsp;group>Chloroflexi>Ardenticatenia>Ardenticatenales>Ardenticatenaceae>Candidatus&nbsp;Promineofilum	469.074	0.70321	0.000776481	0.00972896
Mageeibacillus indolicus	S	884684	0.005983	0.005802	0.002039	0.002442	0.003223	0.002073	0.00246	0.002336	0.003922	cellular&nbsp;organisms>Bacteria>Terrabacteria&nbsp;group>Firmicutes>Clostridia>Clostridiales>Ruminococcaceae>Mageeibacillus	423.998	-0.749712	0.100927	0.155524
Nonomuraea sp. ATCC 55076	S	1909395	0.002066	0.003945	0.005058	0.0049	0.005676	0.005161	0.005981	0.005638	0.004833	cellular&nbsp;organisms>Bacteria>Terrabacteria&nbsp;group>Actinobacteria>Actinobacteria>Streptosporangiales>Streptosporangiaceae>Nonomuraea	569.276	0.324474	0.0600617	0.104487
Lysinibacillus sphaericus	S	1421	0.005878	0.00526	0.003325	0.005976	0.003443	0.004036	0.005102	0.004437	0.003575	cellular&nbsp;organisms>Bacteria>Terrabacteria&nbsp;group>Firmicutes>Bacilli>Bacillales>Bacillaceae>Lysinibacillus	557.355	-0.501741	0.0100506	0.0325168
Paenibacillus sp. JDR-2	S	324057	0.005971	0.005847	0.004568	0.004317	0.005211	0.004466	0.004179	0.003897	0.004235	cellular&nbsp;organisms>Bacteria>Terrabacteria&nbsp;group>Firmicutes>Bacilli>Bacillales>Paenibacillaceae>Paenibacillus	582.951	-0.427886	0.0215037	0.0509782
Prevotella sp. oral taxon 299	S	652716	0.002792	0.002318	0.00596	0.003764	0.004458	0.003926	0.005358	0.005122	0.00452	cellular&nbsp;organisms>Bacteria>FCB&nbsp;group>Bacteroidetes/Chlorobi&nbsp;group>Bacteroidetes>Bacteroidia>Bacteroidales>Prevotellaceae>Prevotella	507.128	0.182533	0.381618	0.448777
Bdellovibrio bacteriovorus	S	959	0.004458	0.00439	0.00596	0.005776	0.005465	0.004686	0.005264	0.004964	0.003956	cellular&nbsp;organisms>Bacteria>Proteobacteria>Oligoflexia>Bdellovibrionales>Bdellovibrionaceae>Bdellovibrio	602.196	-0.243769	0.068336	0.114159
Eggerthella sp. YY7918	S	502558	0.005374	0.005074	0.005761	0.004977	0.00571	0.004962	0.005903	0.005616	0.004615	cellular&nbsp;organisms>Bacteria>Terrabacteria&nbsp;group>Actinobacteria>Coriobacteriia>Eggerthellales>Eggerthellaceae>Eggerthella	646.21	-0.166788	0.233079	0.302452
Bacillus simplex	S	1478	0.005405	0.005423	0.005875	0.004501	0.004712	0.004411	0.004091	0.00356	0.003841	cellular&nbsp;organisms>Bacteria>Terrabacteria&nbsp;group>Firmicutes>Bacilli>Bacillales>Bacillaceae>Bacillus	569.569	-0.544936	0.000666863	0.00899635
Clostridium estertheticum	S	238834	0.005614	0.005512	0.003822	0.005868	0.004145	0.004422	0.005485	0.00401	0.003569	cellular&nbsp;organisms>Bacteria>Terrabacteria&nbsp;group>Firmicutes>Clostridia>Clostridiales>Clostridiaceae>Clostridium	574.776	-0.452497	0.00885484	0.0310575
Limnochorda pilosa	S	1555112	0.00222	0.004673	0.004262	0.003518	0.005829	0.004455	0.004597	0.00392	0.00329	cellular&nbsp;organisms>Bacteria>Terrabacteria&nbsp;group>Firmicutes>Limnochordia>Limnochordales>Limnochordaceae>Limnochorda	487.334	0.118466	0.527047	0.592513
Clostridium sp. BNL1100	S	755731	0.005325	0.005824	0.00493	0.004931	0.004137	0.00419	0.004621	0.004111	0.003834	cellular&nbsp;organisms>Bacteria>Terrabacteria&nbsp;group>Firmicutes>Clostridia>Clostridiales>Clostridiaceae>Clostridium	569.174	-0.51345	0.000240932	0.00597951
Lacunisphaera limnophila	S	1838286	0.001882	0.002214	0.004774	0.003963	0.004238	0.004455	0.005269	0.005784	0.004446	cellular&nbsp;organisms>Bacteria>PVC&nbsp;group>Verrucomicrobia>Opitutae>Opitutales>Opitutaceae>Lacunisphaera	486.599	0.46218	0.0229413	0.0536046
Paenibacillus sp. FSL H7-0357	S	1536774	0.004809	0.00578	0.004696	0.005269	0.00511	0.004686	0.004872	0.004987	0.004146	cellular&nbsp;organisms>Bacteria>Terrabacteria&nbsp;group>Firmicutes>Bacilli>Bacillales>Paenibacillaceae>Paenibacillus	597.866	-0.284614	0.0308308	0.0645595
Chryseobacterium indologenes	S	253	0.004532	0.004004	0.005321	0.005515	0.004137	0.005017	0.00578	0.005167	0.004004	cellular&nbsp;organisms>Bacteria>FCB&nbsp;group>Bacteroidetes/Chlorobi&nbsp;group>Bacteroidetes>Flavobacteriia>Flavobacteriales>Flavobacteriaceae>Chryseobacterium	582.49	-0.177502	0.212773	0.279974
Streptomyces venezuelae	S	54571	0.001974	0.00318	0.004099	0.004148	0.004001	0.004455	0.005245	0.005739	0.004949	cellular&nbsp;organisms>Bacteria>Terrabacteria&nbsp;group>Actinobacteria>Actinobacteria>Streptomycetales>Streptomycetaceae>Streptomyces	498.053	0.412695	0.0137225	0.0393963
Flavobacterium johnsoniae	S	986	0.005737	0.005133	0.004511	0.005469	0.004534	0.004311	0.004272	0.003605	0.003711	cellular&nbsp;organisms>Bacteria>FCB&nbsp;group>Bacteroidetes/Chlorobi&nbsp;group>Bacteroidetes>Flavobacteriia>Flavobacteriales>Flavobacteriaceae>Flavobacterium	562.239	-0.534263	0.000727647	0.00963458
Cystobacter fuscus	S	43	0.00198	0.003447	0.003822	0.004393	0.004585	0.005061	0.005122	0.005717	0.004466	cellular&nbsp;organisms>Bacteria>Proteobacteria>delta/epsilon&nbsp;subdivisions>Deltaproteobacteria>Myxococcales>Cystobacterineae>Archangiaceae>Cystobacter	508.085	0.420035	0.0065661	0.0273653
Sebaldella termitidis	S	826	0.004083	0.004747	0.004589	0.005714	0.003528	0.004675	0.004813	0.003785	0.00293	cellular&nbsp;organisms>Bacteria>Fusobacteria>Fusobacteriia>Fusobacteriales>Leptotrichiaceae>Sebaldella	521.965	-0.44234	0.00210236	0.0169083
Streptomyces lydicus	S	47763	0.002361	0.004242	0.004689	0.004639	0.00549	0.005602	0.005549	0.005694	0.004581	cellular&nbsp;organisms>Bacteria>Terrabacteria&nbsp;group>Actinobacteria>Actinobacteria>Streptomycetales>Streptomycetaceae>Streptomyces	565.616	0.297525	0.0458465	0.0867201
Flammeovirga sp. MY04	S	1191459	0.003689	0.003276	0.004824	0.004409	0.004221	0.004047	0.00523	0.005694	0.005513	cellular&nbsp;organisms>Bacteria>FCB&nbsp;group>Bacteroidetes/Chlorobi&nbsp;group>Bacteroidetes>Cytophagia>Cytophagales>Flammeovirgaceae>Flammeovirga	546.827	0.127039	0.435867	0.501037
Opitutaceae bacterium TAV5	S	794903	0.001826	0.002132	0.003183	0.004562	0.003917	0.004311	0.005323	0.005683	0.004915	cellular&nbsp;organisms>Bacteria>PVC&nbsp;group>Verrucomicrobia>Opitutae>Opitutales>Opitutaceae>unclassified&nbsp;Opitutaceae	470.4	0.605929	0.00175889	0.0153495
Clostridium chauvoei	S	46867	0.003357	0.003128	0.003637	0.005653	0.002868	0.003418	0.005515	0.004493	0.002936	cellular&nbsp;organisms>Bacteria>Terrabacteria&nbsp;group>Firmicutes>Clostridia>Clostridiales>Clostridiaceae>Clostridium	465.463	-0.195204	0.310533	0.378247
Lactobacillus amylovorus	S	1604	0.00511	0.003395	0.001392	0.005407	0.001878	0.00236	0.005643	0.003482	0.00365	cellular&nbsp;organisms>Bacteria>Terrabacteria&nbsp;group>Firmicutes>Bacilli>Lactobacillales>Lactobacillaceae>Lactobacillus	438.175	-0.3744	0.431783	0.497943
[Clostridium] cellulolyticum	S	1521	0.004046	0.004502	0.004653	0.005638	0.003951	0.004742	0.005171	0.004684	0.003059	cellular&nbsp;organisms>Bacteria>Terrabacteria&nbsp;group>Firmicutes>Clostridia>Clostridiales>Ruminococcaceae>Ruminiclostridium	541.27	-0.290992	0.039116	0.0768909
Methylobacterium extorquens group	S	578822	0.002435	0.002979	0.004113	0.004808	0.003934	0.00451	0.005412	0.005638	0.004935	cellular&nbsp;organisms>Bacteria>Proteobacteria>Alphaproteobacteria>Rhizobiales>Methylobacteriaceae>Methylobacterium	512.096	0.314882	0.0507893	0.0923683
Methylobacterium extorquens	S	408	0.002435	0.002979	0.004113	0.004808	0.003934	0.00451	0.005412	0.005638	0.004935	cellular&nbsp;organisms>Bacteria>Proteobacteria>Alphaproteobacteria>Rhizobiales>Methylobacteriaceae>Methylobacterium>Methylobacterium&nbsp;extorquens&nbsp;group	512.096	0.314882	0.0507893	0.0923683
Desulfovibrio desulfuricans	S	876	0.002699	0.004413	0.004589	0.004455	0.005431	0.005061	0.005618	0.005054	0.004418	cellular&nbsp;organisms>Bacteria>Proteobacteria>delta/epsilon&nbsp;subdivisions>Deltaproteobacteria>Desulfovibrionales>Desulfovibrionaceae>Desulfovibrio	552.924	0.194151	0.137078	0.197205
Streptococcus mutans	S	1309	0.005614	0.004933	0.001946	0.002458	0.003536	0.001599	0.002161	0.001763	0.003596	cellular&nbsp;organisms>Bacteria>Terrabacteria&nbsp;group>Firmicutes>Bacilli>Lactobacillales>Streptococcaceae>Streptococcus	387.056	-0.773378	0.113642	0.171422
Prochlorococcus marinus	S	1219	0.005221	0.005193	0.003943	0.005607	0.003655	0.004102	0.005269	0.003852	0.003575	cellular&nbsp;organisms>Bacteria>Terrabacteria&nbsp;group>Cyanobacteria/Melainabacteria&nbsp;group>Cyanobacteria>Synechococcales>Prochloraceae>Prochlorococcus	547.054	-0.468434	0.00343564	0.0195573
Filifactor alocis	S	143361	0.005577	0.005289	0.002586	0.003779	0.003502	0.00311	0.003565	0.002651	0.003875	cellular&nbsp;organisms>Bacteria>Terrabacteria&nbsp;group>Firmicutes>Clostridia>Clostridiales>Peptostreptococcaceae>Filifactor	467.363	-0.566547	0.0175421	0.0456095
Paenibacillus sp. Y412MC10	S	481743	0.004839	0.005535	0.004234	0.005085	0.004856	0.004466	0.004636	0.004313	0.003943	cellular&nbsp;organisms>Bacteria>Terrabacteria&nbsp;group>Firmicutes>Bacilli>Bacillales>Paenibacillaceae>Paenibacillus	566.2	-0.324916	0.0216204	0.0509782
Treponema primitia	S	88058	0.00289	0.004353	0.003793	0.004701	0.004873	0.005524	0.005436	0.005223	0.00399	cellular&nbsp;organisms>Bacteria>Spirochaetes>Spirochaetia>Spirochaetales>Spirochaetaceae>Treponema	540.463	0.196938	0.129458	0.188134
Bifidobacterium bifidum	S	1681	0.004298	0.004457	0.00336	0.0051	0.00456	0.005502	0.003855	0.004279	0.004357	cellular&nbsp;organisms>Bacteria>Terrabacteria&nbsp;group>Actinobacteria>Actinobacteria>Bifidobacteriales>Bifidobacteriaceae>Bifidobacterium	535.92	-0.0979117	0.566647	0.626202
Staphylococcus xylosus	S	1288	0.005011	0.004324	0.002344	0.005254	0.002436	0.002691	0.003462	0.005492	0.002535	cellular&nbsp;organisms>Bacteria>Terrabacteria&nbsp;group>Firmicutes>Bacilli>Bacillales>Staphylococcaceae>Staphylococcus	456.003	-0.545462	0.0351262	0.0713502
Clostridium cochlearium	S	1494	0.003628	0.00445	0.004134	0.004701	0.003578	0.005105	0.005476	0.004661	0.003922	cellular&nbsp;organisms>Bacteria>Terrabacteria&nbsp;group>Firmicutes>Clostridia>Clostridiales>Clostridiaceae>Clostridium	529.673	-0.0606461	0.659104	0.7162
Clostridium taeniosporum	S	394958	0.005436	0.00517	0.003907	0.004931	0.00357	0.003507	0.004488	0.00328	0.003276	cellular&nbsp;organisms>Bacteria>Terrabacteria&nbsp;group>Firmicutes>Clostridia>Clostridiales>Clostridiaceae>Clostridium	512.147	-0.613501	0.000220751	0.00597951
Helicobacter pylori	S	210	0.00538	0.005208	0.004603	0.005269	0.004111	0.003992	0.004331	0.003751	0.003575	cellular&nbsp;organisms>Bacteria>Proteobacteria>delta/epsilon&nbsp;subdivisions>Epsilonproteobacteria>Campylobacterales>Helicobacteraceae>Helicobacter	546.936	-0.553958	8.63476e-05	0.00411423
Bacillus glycinifermentans	S	1664069	0.003185	0.003492	0.005349	0.004363	0.003494	0.003926	0.004258	0.003808	0.002671	cellular&nbsp;organisms>Bacteria>Terrabacteria&nbsp;group>Firmicutes>Bacilli>Bacillales>Bacillaceae>Bacillus	462.163	-0.336897	0.0293153	0.0627174
Sporosarcina ureae	S	1571	0.004932	0.005334	0.004099	0.004501	0.004111	0.003948	0.004091	0.003572	0.003358	cellular&nbsp;organisms>Bacteria>Terrabacteria&nbsp;group>Firmicutes>Bacilli>Bacillales>Planococcaceae>Sporosarcina	515.688	-0.491435	0.00122304	0.0123166
Fusobacterium hwasookii	S	1583098	0.002607	0.002318	0.003353	0.005085	0.002166	0.005315	0.00387	0.002752	0.002692	cellular&nbsp;organisms>Bacteria>Fusobacteria>Fusobacteriia>Fusobacteriales>Fusobacteriaceae>Fusobacterium	401.214	-0.132706	0.581965	0.642137
Rhodothermus marinus	S	29549	0.00155	0.002154	0.002884	0.003932	0.003671	0.003705	0.004793	0.00529	0.004282	cellular&nbsp;organisms>Bacteria>FCB&nbsp;group>Bacteroidetes/Chlorobi&nbsp;group>Bacteroidetes>Bacteroidetes&nbsp;Order&nbsp;II.&nbsp;Incertae&nbsp;sedis>Rhodothermaceae>Rhodothermus	422.965	0.607602	0.00121493	0.0123166
Olsenella uli	S	133926	0.002361	0.003722	0.004198	0.00404	0.004602	0.004874	0.005279	0.004717	0.004085	cellular&nbsp;organisms>Bacteria>Terrabacteria&nbsp;group>Actinobacteria>Coriobacteriia>Coriobacteriales>Atopobiaceae>Olsenella	500.956	0.250988	0.0566834	0.100013
Actinoplanes sp. N902-109	S	649831	0.00214	0.00266	0.004134	0.003917	0.00445	0.004036	0.005093	0.005245	0.004289	cellular&nbsp;organisms>Bacteria>Terrabacteria&nbsp;group>Actinobacteria>Actinobacteria>Micromonosporales>Micromonosporaceae>Actinoplanes	474.313	0.386585	0.0138185	0.0393963
Lactobacillus helveticus	S	1587	0.005024	0.003811	0.002259	0.005008	0.002301	0.002481	0.00522	0.003044	0.003372	cellular&nbsp;organisms>Bacteria>Terrabacteria&nbsp;group>Firmicutes>Bacilli>Lactobacillales>Lactobacillaceae>Lactobacillus	441.946	-0.491625	0.0567904	0.100013
Pseudomonas syringae group genomosp. 1	S	251695	0.003486	0.00396	0.004866	0.004593	0.005203	0.005138	0.004788	0.004964	0.003779	cellular&nbsp;organisms>Bacteria>Proteobacteria>Gammaproteobacteria>Pseudomonadales>Pseudomonadaceae>Pseudomonas>Pseudomonas&nbsp;syringae&nbsp;group	543.945	0.0129197	0.920378	0.933433
Pseudomonas syringae	S	317	0.003486	0.00396	0.004866	0.004593	0.005203	0.005138	0.004788	0.004964	0.003779	cellular&nbsp;organisms>Bacteria>Proteobacteria>Gammaproteobacteria>Pseudomonadales>Pseudomonadaceae>Pseudomonas>Pseudomonas&nbsp;syringae&nbsp;group>Pseudomonas&nbsp;syringae&nbsp;group&nbsp;genomosp.&nbsp;1	543.945	0.0129197	0.920378	0.933433
Denitrobacterium detoxificans	S	79604	0.003277	0.002927	0.003175	0.004025	0.003536	0.003892	0.004773	0.005189	0.00397	cellular&nbsp;organisms>Bacteria>Terrabacteria&nbsp;group>Actinobacteria>Coriobacteriia>Eggerthellales>Eggerthellaceae>Denitrobacterium	463.482	0.181308	0.231348	0.301507
Desulfovibrio magneticus	S	184917	0.002496	0.00364	0.004525	0.004163	0.005169	0.004808	0.00498	0.005009	0.003752	cellular&nbsp;organisms>Bacteria>Proteobacteria>delta/epsilon&nbsp;subdivisions>Deltaproteobacteria>Desulfovibrionales>Desulfovibrionaceae>Desulfovibrio	510.037	0.207867	0.138053	0.198208
Paenibacillus sonchi group	S	2044880	0.003425	0.005163	0.004156	0.003825	0.004111	0.003903	0.003541	0.003841	0.002617	cellular&nbsp;organisms>Bacteria>Terrabacteria&nbsp;group>Firmicutes>Bacilli>Bacillales>Paenibacillaceae>Paenibacillus	465.567	-0.375742	0.0179394	0.0458095
Paenibacillus riograndensis	S	483937	0.003425	0.005163	0.004156	0.003825	0.004111	0.003903	0.003541	0.003841	0.002617	cellular&nbsp;organisms>Bacteria>Terrabacteria&nbsp;group>Firmicutes>Bacilli>Bacillales>Paenibacillaceae>Paenibacillus>Paenibacillus&nbsp;sonchi&nbsp;group	465.567	-0.375742	0.0179394	0.0458095
Paenibacillus sp. BIHB4019	S	1870819	0.004569	0.005156	0.004227	0.003779	0.004103	0.003319	0.003393	0.002943	0.002583	cellular&nbsp;organisms>Bacteria>Terrabacteria&nbsp;group>Firmicutes>Bacilli>Bacillales>Paenibacillaceae>Paenibacillus	464.447	-0.629444	0.000272519	0.00628551
Fermentimonas caenicola	S	1562970	0.002306	0.002422	0.004035	0.004224	0.00357	0.003087	0.004562	0.005155	0.004466	cellular&nbsp;organisms>Bacteria>FCB&nbsp;group>Bacteroidetes/Chlorobi&nbsp;group>Bacteroidetes>Bacteroidia>Bacteroidales>Porphyromonadaceae>Fermentimonas	448.043	0.225169	0.232508	0.302261
Streptomyces griseus group	S	629295	0.001697	0.003261	0.003232	0.003426	0.004221	0.004598	0.004444	0.005088	0.003691	cellular&nbsp;organisms>Bacteria>Terrabacteria&nbsp;group>Actinobacteria>Actinobacteria>Streptomycetales>Streptomycetaceae>Streptomyces	443.03	0.464779	0.00311427	0.0191957
Paenibacillus bovis	S	1616788	0.004249	0.004338	0.005086	0.003548	0.004179	0.003881	0.003796	0.004032	0.002828	cellular&nbsp;organisms>Bacteria>Terrabacteria&nbsp;group>Firmicutes>Bacilli>Bacillales>Paenibacillaceae>Paenibacillus	486.231	-0.391576	0.0149595	0.0410435
Corallococcus coralloides	S	184914	0.002374	0.003945	0.004241	0.003548	0.005084	0.004742	0.004636	0.004549	0.003813	cellular&nbsp;organisms>Bacteria>Proteobacteria>delta/epsilon&nbsp;subdivisions>Deltaproteobacteria>Myxococcales>Cystobacterineae>Myxococcaceae>Corallococcus	489.675	0.219423	0.127338	0.18619
Paenibacillus ihbetae	S	1870820	0.003228	0.004873	0.005072	0.004485	0.004873	0.00505	0.004032	0.004538	0.003161	cellular&nbsp;organisms>Bacteria>Terrabacteria&nbsp;group>Firmicutes>Bacilli>Bacillales>Paenibacillaceae>Paenibacillus	525.587	-0.187255	0.225823	0.29572
Legionella pneumophila	S	446	0.005067	0.004955	0.004163	0.005008	0.004086	0.003959	0.004076	0.004111	0.003304	cellular&nbsp;organisms>Bacteria>Proteobacteria>Gammaproteobacteria>Legionellales>Legionellaceae>Legionella	525.626	-0.480923	0.000909889	0.0106651
Chondromyces crocatus	S	52	0.001457	0.001969	0.00309	0.003518	0.003198	0.003804	0.004582	0.005043	0.003881	cellular&nbsp;organisms>Bacteria>Proteobacteria>delta/epsilon&nbsp;subdivisions>Deltaproteobacteria>Myxococcales>Sorangiineae>Polyangiaceae>Chondromyces	400.358	0.586508	0.00241619	0.0176813
Phreatobacter sp. S-12	S	1868589	0.0008855	0.001441	0.002152	0.003303	0.003029	0.002999	0.004366	0.005032	0.00414	cellular&nbsp;organisms>Bacteria>Proteobacteria>Alphaproteobacteria>unclassified&nbsp;Alphaproteobacteria>Phreatobacter	356.011	0.912272	0.000163585	0.00556968
Thermincola potens	S	863643	0.002724	0.002652	0.003069	0.004409	0.00368	0.004201	0.004395	0.005009	0.00363	cellular&nbsp;organisms>Bacteria>Terrabacteria&nbsp;group>Firmicutes>Clostridia>Clostridiales>Peptococcaceae>Thermincola	447.939	0.231232	0.126516	0.185748
Xanthomonas campestris	S	339	0.001937	0.002667	0.003246	0.004501	0.003705	0.003892	0.004651	0.005009	0.004174	cellular&nbsp;organisms>Bacteria>Proteobacteria>Gammaproteobacteria>Xanthomonadales>Xanthomonadaceae>Xanthomonas	445.14	0.350519	0.037205	0.0742592
Paenibacillus odorifer	S	189426	0.004999	0.00474	0.002131	0.00255	0.003282	0.00193	0.002205	0.002246	0.003603	cellular&nbsp;organisms>Bacteria>Terrabacteria&nbsp;group>Firmicutes>Bacilli>Bacillales>Paenibacillaceae>Paenibacillus	385.12	-0.644522	0.112433	0.169957
Turicibacter sp. H121	S	1712675	0.004347	0.004621	0.004994	0.0049	0.003308	0.004874	0.004542	0.00356	0.003208	cellular&nbsp;organisms>Bacteria>Terrabacteria&nbsp;group>Firmicutes>Erysipelotrichia>Erysipelotrichales>Erysipelotrichaceae>Turicibacter	517.606	-0.448545	0.0022727	0.017105
Listeria ivanovii	S	1638	0.004993	0.004569	0.001733	0.002166	0.002809	0.001775	0.001994	0.001516	0.003338	cellular&nbsp;organisms>Bacteria>Terrabacteria&nbsp;group>Firmicutes>Bacilli>Bacillales>Listeriaceae>Listeria	348.963	-0.766743	0.104386	0.159479
Spirochaeta thermophila	S	154	0.00158	0.002504	0.003296	0.004117	0.003248	0.004499	0.004921	0.004987	0.004439	cellular&nbsp;organisms>Bacteria>Spirochaetes>Spirochaetia>Spirochaetales>Spirochaetaceae>Spirochaeta	441.074	0.503154	0.00850118	0.0304848
Parvimonas micra	S	33033	0.004968	0.003945	0.002813	0.004255	0.002969	0.002889	0.004125	0.002819	0.00297	cellular&nbsp;organisms>Bacteria>Terrabacteria&nbsp;group>Firmicutes>Tissierellia>Tissierellales>Peptoniphilaceae>Parvimonas	433.474	-0.539354	0.00729383	0.0281896
Desulfotomaculum gibsoniae	S	102134	0.003942	0.004888	0.003943	0.004962	0.004094	0.004565	0.004582	0.00383	0.003358	cellular&nbsp;organisms>Bacteria>Terrabacteria&nbsp;group>Firmicutes>Clostridia>Clostridiales>Peptococcaceae>Desulfotomaculum	512.84	-0.285527	0.0307765	0.0645595
Rhodobacter sphaeroides	S	1063	0.001525	0.002808	0.003282	0.003979	0.003731	0.003926	0.004714	0.004942	0.004146	cellular&nbsp;organisms>Bacteria>Proteobacteria>Alphaproteobacteria>Rhodobacterales>Rhodobacteraceae>Rhodobacter	434.159	0.447401	0.0122213	0.03687
Alkaliphilus oremlandii	S	461876	0.004919	0.00422	0.002763	0.003717	0.003358	0.002746	0.003521	0.002561	0.002821	cellular&nbsp;organisms>Bacteria>Terrabacteria&nbsp;group>Firmicutes>Clostridia>Clostridiales>Clostridiaceae>Alkaliphilus	419.738	-0.58154	0.00465081	0.0222618
Thermobacillus composti	S	377615	0.00254	0.004257	0.004916	0.003994	0.00401	0.004874	0.00411	0.004538	0.002875	cellular&nbsp;organisms>Bacteria>Terrabacteria&nbsp;group>Firmicutes>Bacilli>Bacillales>Paenibacillaceae>Thermobacillus	480.309	-0.0983479	0.558524	0.620355
Nitrospirillum amazonense	S	28077	0.0023	0.003633	0.004127	0.003564	0.00489	0.004808	0.004881	0.004493	0.003671	cellular&nbsp;organisms>Bacteria>Proteobacteria>Alphaproteobacteria>Rhodospirillales>Rhodospirillaceae>Nitrospirillum	481.201	0.265009	0.0589269	0.10352
Desulfarculus baarsii	S	453230	0.001599	0.00315	0.003616	0.003871	0.004323	0.004598	0.004872	0.004605	0.004038	cellular&nbsp;organisms>Bacteria>Proteobacteria>delta/epsilon&nbsp;subdivisions>Deltaproteobacteria>Desulfarculales>Desulfarculaceae>Desulfarculus	455.77	0.428174	0.0105125	0.0334064
Pelosinus fermentans	S	365349	0.00487	0.004517	0.003424	0.004562	0.00368	0.00365	0.003826	0.00365	0.003473	cellular&nbsp;organisms>Bacteria>Terrabacteria&nbsp;group>Firmicutes>Negativicutes>Selenomonadales>Sporomusaceae>Pelosinus	484.885	-0.434354	0.00734654	0.0282309
Streptosporangium roseum	S	2001	0.001617	0.003246	0.00363	0.003364	0.004281	0.004411	0.004862	0.004066	0.003344	cellular&nbsp;organisms>Bacteria>Terrabacteria&nbsp;group>Actinobacteria>Actinobacteria>Streptosporangiales>Streptosporangiaceae>Streptosporangium	431.676	0.362756	0.0318482	0.0658135
Victivallales bacterium CCUG 44730	S	2094242	0.001937	0.002615	0.003431	0.004854	0.004069	0.003826	0.004547	0.004392	0.003195	cellular&nbsp;organisms>Bacteria>PVC&nbsp;group>Lentisphaerae>Lentisphaeria>Victivallales>unclassified&nbsp;Victivallales	432.588	0.196095	0.265634	0.333793
Agrobacterium tumefaciens	S	358	0.002958	0.003685	0.00395	0.00404	0.00346	0.003694	0.004361	0.004852	0.004024	cellular&nbsp;organisms>Bacteria>Proteobacteria>Alphaproteobacteria>Rhizobiales>Rhizobiaceae>Rhizobium/Agrobacterium&nbsp;group>Agrobacterium>Agrobacterium&nbsp;tumefaciens&nbsp;complex	467.568	-0.000382119	0.997691	0.997691
Thermus thermophilus	S	274	0.001937	0.003596	0.00358	0.004163	0.004847	0.004334	0.004493	0.003954	0.003453	cellular&nbsp;organisms>Bacteria>Terrabacteria&nbsp;group>Deinococcus&#x2011;Thermus>Deinococci>Thermales>Thermaceae>Thermus	453.628	0.213084	0.179338	0.244241
Desulfatibacillum alkenivorans	S	259354	0.002152	0.003024	0.004845	0.004578	0.003562	0.00408	0.004105	0.003527	0.002875	cellular&nbsp;organisms>Bacteria>Proteobacteria>delta/epsilon&nbsp;subdivisions>Deltaproteobacteria>Desulfobacterales>Desulfobacteraceae>Desulfatibacillum	434.116	-0.141725	0.425207	0.493974
Murdochiella vaginalis	S	1852373	0.003683	0.004836	0.004092	0.00447	0.003984	0.003881	0.003899	0.004414	0.002576	cellular&nbsp;organisms>Bacteria>Terrabacteria&nbsp;group>Firmicutes>Tissierellia>Tissierellales>Peptoniphilaceae>Murdochiella	481.605	-0.362133	0.0145928	0.0409169
Nocardia brasiliensis	S	37326	0.001968	0.002845	0.003744	0.004055	0.004137	0.003595	0.00466	0.00483	0.004119	cellular&nbsp;organisms>Bacteria>Terrabacteria&nbsp;group>Actinobacteria>Actinobacteria>Corynebacteriales>Nocardiaceae>Nocardia	448.077	0.306714	0.0509524	0.0923683
Streptobacillus moniliformis	S	34105	0.004827	0.00465	0.001435	0.003211	0.002682	0.002095	0.003231	0.002078	0.003528	cellular&nbsp;organisms>Bacteria>Fusobacteria>Fusobacteriia>Fusobacteriales>Leptotrichiaceae>Streptobacillus	383.086	-0.579557	0.166482	0.232945
Brachyspira pilosicoli	S	52584	0.004809	0.004636	0.002842	0.003902	0.003358	0.002933	0.003276	0.002673	0.003011	cellular&nbsp;organisms>Bacteria>Spirochaetes>Spirochaetia>Brachyspirales>Brachyspiraceae>Brachyspira	430.703	-0.600955	0.00221862	0.0170045
Bacillus weihaiensis	S	1547283	0.004802	0.004376	0.00216	0.002811	0.003071	0.002371	0.002622	0.002449	0.003134	cellular&nbsp;organisms>Bacteria>Terrabacteria&nbsp;group>Firmicutes>Bacilli>Bacillales>Bacillaceae>Bacillus	384.144	-0.581188	0.0198768	0.0491763
Lentzea guizhouensis	S	1586287	0.001396	0.002258	0.003261	0.003472	0.003409	0.003617	0.004346	0.004796	0.003861	cellular&nbsp;organisms>Bacteria>Terrabacteria&nbsp;group>Actinobacteria>Actinobacteria>Pseudonocardiales>Pseudonocardiaceae>Lentzea	399.27	0.50439	0.00705499	0.0281896
Oceanobacillus iheyensis	S	182710	0.003603	0.003454	0.003367	0.004793	0.003105	0.003198	0.003693	0.002853	0.002712	cellular&nbsp;organisms>Bacteria>Terrabacteria&nbsp;group>Firmicutes>Bacilli>Bacillales>Bacillaceae>Oceanobacillus	414.971	-0.452022	0.00162375	0.0148844
Chryseobacterium sp. IHB B 17019	S	1721091	0.00479	0.003818	0.002763	0.002151	0.003139	0.00226	0.001925	0.002078	0.00327	cellular&nbsp;organisms>Bacteria>FCB&nbsp;group>Bacteroidetes/Chlorobi&nbsp;group>Bacteroidetes>Flavobacteriia>Flavobacteriales>Flavobacteriaceae>Chryseobacterium	364.527	-0.620881	0.0965575	0.151069
Selenomonas sp. oral taxon 920	S	1884263	0.003093	0.003915	0.004227	0.004086	0.004213	0.004433	0.004287	0.004773	0.003338	cellular&nbsp;organisms>Bacteria>Terrabacteria&nbsp;group>Firmicutes>Negativicutes>Selenomonadales>Selenomonadaceae>Selenomonas	485.202	-0.0296148	0.812424	0.845536
Bacillus clausii	S	79880	0.004372	0.004754	0.00385	0.00361	0.003968	0.003319	0.003153	0.002875	0.003195	cellular&nbsp;organisms>Bacteria>Terrabacteria&nbsp;group>Firmicutes>Bacilli>Bacillales>Bacillaceae>Bacillus	451.341	-0.512871	0.00287342	0.0183437
Pelosinus sp. UFO1	S	484770	0.004729	0.004301	0.002728	0.003257	0.003113	0.003154	0.002912	0.00246	0.002848	cellular&nbsp;organisms>Bacteria>Terrabacteria&nbsp;group>Firmicutes>Negativicutes>Selenomonadales>Sporomusaceae>Pelosinus	405.403	-0.57521	0.00614584	0.026632
Pseudomonas mendocina	S	300	0.002091	0.003232	0.003758	0.003548	0.004196	0.004411	0.004729	0.004639	0.003895	cellular&nbsp;organisms>Bacteria>Proteobacteria>Gammaproteobacteria>Pseudomonadales>Pseudomonadaceae>Pseudomonas>Pseudomonas&nbsp;aeruginosa&nbsp;group	455.932	0.325278	0.015075	0.0410435
Paenibacillus sp. FSL R7-0331	S	1536773	0.003437	0.004717	0.004426	0.004317	0.003781	0.0044	0.004218	0.004695	0.003507	cellular&nbsp;organisms>Bacteria>Terrabacteria&nbsp;group>Firmicutes>Bacilli>Bacillales>Paenibacillaceae>Paenibacillus	502.67	-0.203396	0.106361	0.16215
Azorhizobium caulinodans	S	7	0.001051	0.00156	0.002501	0.003825	0.002783	0.003495	0.004145	0.004717	0.004167	cellular&nbsp;organisms>Bacteria>Proteobacteria>Alphaproteobacteria>Rhizobiales>Xanthobacteraceae>Azorhizobium	369.05	0.693734	0.0041501	0.0213667
Kitasatospora sp. MMS16-BH015	S	2018025	0.001943	0.002897	0.003737	0.003303	0.004678	0.004345	0.004523	0.00456	0.004106	cellular&nbsp;organisms>Bacteria>Terrabacteria&nbsp;group>Actinobacteria>Actinobacteria>Streptomycetales>Streptomycetaceae>Kitasatospora	450.169	0.438954	0.00212831	0.0169083
Candidatus Arthromitus sp. SFB-rat-Yit	S	1041504	0.004673	0.003833	0.001804	0.00255	0.002656	0.001819	0.00219	0.001494	0.002814	cellular&nbsp;organisms>Bacteria>Terrabacteria&nbsp;group>Firmicutes>Clostridia>Clostridiales>Clostridiaceae>Candidatus&nbsp;Arthromitus	332.288	-0.759911	0.0542137	0.0973853
Collinsella aerofaciens	S	74426	0.002835	0.003922	0.004085	0.003564	0.004534	0.004664	0.004331	0.003808	0.002651	cellular&nbsp;organisms>Bacteria>Terrabacteria&nbsp;group>Actinobacteria>Coriobacteriia>Coriobacteriales>Coriobacteriaceae>Collinsella	458.23	-0.0184265	0.908051	0.924867
Paenibacillus sp. 32O-W	S	1695218	0.0034	0.00445	0.004049	0.00424	0.003959	0.004444	0.003884	0.004661	0.002977	cellular&nbsp;organisms>Bacteria>Terrabacteria&nbsp;group>Firmicutes>Bacilli>Bacillales>Paenibacillaceae>Paenibacillus	483.274	-0.188886	0.178183	0.243826
Gemmatirosa kalamazoonesis	S	861299	0.001242	0.001686	0.00331	0.003902	0.002944	0.002878	0.004263	0.004661	0.003854	cellular&nbsp;organisms>Bacteria>FCB&nbsp;group>Gemmatimonadetes>Gemmatimonadetes>Gemmatimonadales>Gemmatimonadaceae>Gemmatirosa	376.496	0.445394	0.0622173	0.106936
Legionella fallonii	S	96230	0.004643	0.004108	0.0007956	0.0005837	0.002259	0.0009704	0.0006826	0.0007413	0.00297	cellular&nbsp;organisms>Bacteria>Proteobacteria>Gammaproteobacteria>Legionellales>Legionellaceae>Legionella	256.039	-0.958056	0.244098	0.314469
Paenibacillus stellifer	S	169760	0.003247	0.004494	0.004426	0.004317	0.004467	0.00462	0.004626	0.004122	0.003392	cellular&nbsp;organisms>Bacteria>Terrabacteria&nbsp;group>Firmicutes>Bacilli>Bacillales>Paenibacillaceae>Paenibacillus	503.865	-0.120411	0.330514	0.398346
Muricauda lutaonensis	S	516051	0.001218	0.001248	0.003268	0.003502	0.00247	0.003308	0.004312	0.004605	0.00365	cellular&nbsp;organisms>Bacteria>FCB&nbsp;group>Bacteroidetes/Chlorobi&nbsp;group>Bacteroidetes>Flavobacteriia>Flavobacteriales>Flavobacteriaceae>Muricauda	360.766	0.554981	0.0301813	0.0640344
Vibrio vulnificus	S	672	0.004501	0.004598	0.003211	0.003564	0.003468	0.003209	0.003221	0.002864	0.003711	cellular&nbsp;organisms>Bacteria>Proteobacteria>Gammaproteobacteria>Vibrionales>Vibrionaceae>Vibrio	442.16	-0.453693	0.0162353	0.0431534
Burkholderia cepacia	S	292	0.00139	0.00153	0.002827	0.00384	0.003333	0.003595	0.004371	0.004594	0.004004	cellular&nbsp;organisms>Bacteria>Proteobacteria>Betaproteobacteria>Burkholderiales>Burkholderiaceae>Burkholderia>Burkholderia&nbsp;cepacia&nbsp;complex	386.225	0.620821	0.00384807	0.0207879
Gottschalkia acidurici	S	1556	0.004298	0.004591	0.003687	0.004101	0.002919	0.003087	0.004007	0.003055	0.002923	cellular&nbsp;organisms>Bacteria>Terrabacteria&nbsp;group>Firmicutes>Tissierellia>Tissierellales>Gottschalkiaceae>Gottschalkia	443.79	-0.566724	0.000206064	0.00597951
Lactobacillus salivarius	S	1624	0.004587	0.004227	0.002927	0.004378	0.00258	0.00354	0.004017	0.003145	0.002943	cellular&nbsp;organisms>Bacteria>Terrabacteria&nbsp;group>Firmicutes>Bacilli>Lactobacillales>Lactobacillaceae>Lactobacillus	439.83	-0.502726	0.00729282	0.0281896
Sulfurovum sp. NBC37-1	S	387093	0.002195	0.001954	0.001208	0.004578	0.002005	0.002448	0.002622	0.001718	0.002162	cellular&nbsp;organisms>Bacteria>Proteobacteria>delta/epsilon&nbsp;subdivisions>Epsilonproteobacteria>unclassified&nbsp;Epsilonproteobacteria>Sulfurovum	279.397	-0.317761	0.349127	0.416043
Verrucomicrobia bacterium IMCC26134	S	1637999	0.0007748	0.001077	0.002245	0.003149	0.002309	0.002735	0.003752	0.004549	0.003603	cellular&nbsp;organisms>Bacteria>PVC&nbsp;group>Verrucomicrobia>unclassified&nbsp;Verrucomicrobia>unclassified&nbsp;Verrucomicrobia&nbsp;(miscellaneous)	314.966	0.80748	0.0318116	0.0658135
Nocardia cyriacigeorgica	S	135487	0.001377	0.002318	0.002927	0.003717	0.003232	0.00354	0.004326	0.004515	0.003745	cellular&nbsp;organisms>Bacteria>Terrabacteria&nbsp;group>Actinobacteria>Actinobacteria>Corynebacteriales>Nocardiaceae>Nocardia	389.734	0.466807	0.0121508	0.036813
Thiomonas intermedia	S	926	0.001384	0.001679	0.002813	0.003794	0.003325	0.003132	0.004474	0.004515	0.004058	cellular&nbsp;organisms>Bacteria>Proteobacteria>Betaproteobacteria>Burkholderiales>unclassified&nbsp;Burkholderiales>Burkholderiales&nbsp;Genera&nbsp;incertae&nbsp;sedis>Thiomonas	382.324	0.578921	0.00603573	0.0265826
Pseudodesulfovibrio indicus	S	1716143	0.0019	0.002927	0.003232	0.003257	0.0039	0.003959	0.004498	0.004032	0.004405	cellular&nbsp;organisms>Bacteria>Proteobacteria>delta/epsilon&nbsp;subdivisions>Deltaproteobacteria>Desulfovibrionales>Desulfovibrionaceae>Pseudodesulfovibrio	424.753	0.41859	0.00284101	0.0183437
Pasteurella multocida	S	747	0.004495	0.00419	0.003708	0.002995	0.00368	0.002801	0.003069	0.002314	0.003242	cellular&nbsp;organisms>Bacteria>Proteobacteria>Gammaproteobacteria>Pasteurellales>Pasteurellaceae>Pasteurella	418.096	-0.541066	0.00763102	0.0286716
Paenibacillus beijingensis	S	1126833	0.003825	0.00448	0.003445	0.003518	0.003942	0.003407	0.003212	0.003212	0.003208	cellular&nbsp;organisms>Bacteria>Terrabacteria&nbsp;group>Firmicutes>Bacilli>Bacillales>Paenibacillaceae>Paenibacillus	437.282	-0.348643	0.0295902	0.0629673
Nocardiopsis dassonvillei	S	2014	0.001334	0.002734	0.003381	0.002765	0.003578	0.00376	0.004459	0.004043	0.003562	cellular&nbsp;organisms>Bacteria>Terrabacteria&nbsp;group>Actinobacteria>Actinobacteria>Streptosporangiales>Nocardiopsaceae>Nocardiopsis	389.299	0.469254	0.00826356	0.0301505
Myxococcus stipitatus	S	83455	0.001353	0.002608	0.003076	0.003318	0.003993	0.003782	0.004204	0.004459	0.004248	cellular&nbsp;organisms>Bacteria>Proteobacteria>delta/epsilon&nbsp;subdivisions>Deltaproteobacteria>Myxococcales>Cystobacterineae>Myxococcaceae>Myxococcus	408.125	0.557896	0.0014847	0.0143455
Paenibacillus graminis	S	189425	0.004046	0.004457	0.00292	0.003072	0.003765	0.003076	0.002765	0.003044	0.002869	cellular&nbsp;organisms>Bacteria>Terrabacteria&nbsp;group>Firmicutes>Bacilli>Bacillales>Paenibacillaceae>Paenibacillus	409.329	-0.415888	0.0328126	0.0672235
Tumebacillus avium	S	1903704	0.00222	0.00292	0.002977	0.004086	0.003714	0.003595	0.00385	0.004448	0.003202	cellular&nbsp;organisms>Bacteria>Terrabacteria&nbsp;group>Firmicutes>Bacilli>Bacillales>Alicyclobacillaceae>Tumebacillus	410.896	0.162227	0.249662	0.320152
Mucilaginibacter gotjawali	S	1550579	0.002632	0.002466	0.004447	0.003164	0.003663	0.00322	0.003393	0.0031	0.002501	cellular&nbsp;organisms>Bacteria>FCB&nbsp;group>Bacteroidetes/Chlorobi&nbsp;group>Bacteroidetes>Sphingobacteriia>Sphingobacteriales>Sphingobacteriaceae>Mucilaginibacter	382.49	-0.16612	0.334056	0.400755
Amphibacillus xylanus	S	1449	0.004446	0.003922	0.002451	0.002673	0.002758	0.002591	0.002686	0.002044	0.002964	cellular&nbsp;organisms>Bacteria>Terrabacteria&nbsp;group>Firmicutes>Bacilli>Bacillales>Bacillaceae>Amphibacillus	366.015	-0.574888	0.0117282	0.0358362
Treponema brennaborense	S	81028	0.003081	0.003707	0.003992	0.004439	0.003443	0.004223	0.004444	0.004021	0.003949	cellular&nbsp;organisms>Bacteria>Spirochaetes>Spirochaetia>Spirochaetales>Spirochaetaceae>Treponema	471.811	-0.0740393	0.544965	0.607878
Treponema azotonutricium	S	150829	0.002374	0.003447	0.003147	0.004132	0.003553	0.003705	0.004061	0.004437	0.002991	cellular&nbsp;organisms>Bacteria>Spirochaetes>Spirochaetia>Spirochaetales>Spirochaetaceae>Treponema	422.591	0.0472504	0.733909	0.780871
Desulfovibrio piger	S	901	0.001685	0.00309	0.003239	0.003656	0.003984	0.004212	0.004434	0.004223	0.003331	cellular&nbsp;organisms>Bacteria>Proteobacteria>delta/epsilon&nbsp;subdivisions>Deltaproteobacteria>Desulfovibrionales>Desulfovibrionaceae>Desulfovibrio	419.469	0.335708	0.0303311	0.0641619
Ramlibacter tataouinensis	S	94132	0.001568	0.002808	0.003104	0.003548	0.003511	0.003826	0.00413	0.004425	0.003562	cellular&nbsp;organisms>Bacteria>Proteobacteria>Betaproteobacteria>Burkholderiales>Comamonadaceae>Ramlibacter	401.456	0.369373	0.0216117	0.0509782
Geobacter sp. M18	S	443143	0.001697	0.002459	0.003147	0.003103	0.003714	0.00354	0.003865	0.004425	0.00344	cellular&nbsp;organisms>Bacteria>Proteobacteria>delta/epsilon&nbsp;subdivisions>Deltaproteobacteria>Desulfuromonadales>Geobacteraceae>Geobacter	387.787	0.40616	0.0059526	0.0265826
Streptomyces pactum	S	68249	0.001513	0.002726	0.003204	0.003564	0.003418	0.003231	0.00412	0.004414	0.003752	cellular&nbsp;organisms>Bacteria>Terrabacteria&nbsp;group>Actinobacteria>Actinobacteria>Streptomycetales>Streptomycetaceae>Streptomyces	394.443	0.337154	0.0521281	0.0938832
Aeromonas veronii	S	654	0.002404	0.002414	0.00314	0.003794	0.003578	0.003738	0.004253	0.004414	0.003453	cellular&nbsp;organisms>Bacteria>Proteobacteria>Gammaproteobacteria>Aeromonadales>Aeromonadaceae>Aeromonas	413.416	0.255215	0.0667821	0.112882
Clostridium formicaceticum	S	1497	0.004372	0.004405	0.00395	0.004317	0.003223	0.003551	0.003624	0.002651	0.002617	cellular&nbsp;organisms>Bacteria>Terrabacteria&nbsp;group>Firmicutes>Clostridia>Clostridiales>Clostridiaceae>Clostridium	444.835	-0.626199	3.93183e-05	0.00281126
Pontibacter akesuensis	S	388950	0.001697	0.00182	0.002969	0.003456	0.003291	0.002635	0.003732	0.004392	0.003616	cellular&nbsp;organisms>Bacteria>FCB&nbsp;group>Bacteroidetes/Chlorobi&nbsp;group>Bacteroidetes>Cytophagia>Cytophagales>Hymenobacteraceae>Pontibacter	364.312	0.3791	0.0437886	0.0835968
Streptococcus pneumoniae	S	1313	0.004372	0.004093	0.002394	0.002012	0.003409	0.001941	0.001621	0.001876	0.0031	cellular&nbsp;organisms>Bacteria>Terrabacteria&nbsp;group>Firmicutes>Bacilli>Lactobacillales>Streptococcaceae>Streptococcus	345.283	-0.628851	0.125955	0.185304
Desulfosporosinus orientis	S	1563	0.004071	0.004368	0.003779	0.003441	0.003984	0.003562	0.003673	0.003235	0.002889	cellular&nbsp;organisms>Bacteria>Terrabacteria&nbsp;group>Firmicutes>Clostridia>Clostridiales>Peptococcaceae>Desulfosporosinus	447.249	-0.364452	0.0210037	0.0504648
Paenibacillus yonginensis	S	1462996	0.00313	0.003833	0.004198	0.003395	0.003968	0.004047	0.004366	0.003718	0.001917	cellular&nbsp;organisms>Bacteria>Terrabacteria&nbsp;group>Firmicutes>Bacilli>Bacillales>Paenibacillaceae>Paenibacillus	435.23	-0.19774	0.295359	0.365366
Spirosoma montaniterrae	S	1178516	0.002158	0.002013	0.002394	0.003241	0.002529	0.003021	0.003973	0.004358	0.003847	cellular&nbsp;organisms>Bacteria>FCB&nbsp;group>Bacteroidetes/Chlorobi&nbsp;group>Bacteroidetes>Cytophagia>Cytophagales>Cytophagaceae>Spirosoma	365.241	0.383166	0.0324359	0.0668348
Geobacter anodireducens	S	1340425	0.00134	0.00237	0.002586	0.002949	0.002944	0.003484	0.003929	0.004335	0.003127	cellular&nbsp;organisms>Bacteria>Proteobacteria>delta/epsilon&nbsp;subdivisions>Deltaproteobacteria>Desulfuromonadales>Geobacteraceae>Geobacter	355.48	0.493185	0.00273175	0.0183437
Aneurinibacillus soli	S	1500254	0.004329	0.004242	0.003019	0.002412	0.003494	0.002735	0.002313	0.002044	0.003032	cellular&nbsp;organisms>Bacteria>Terrabacteria&nbsp;group>Firmicutes>Bacilli>Bacillales>Paenibacillaceae>Aneurinibacillus&nbsp;group>Aneurinibacillus	380.783	-0.559653	0.018959	0.0473975
Methanococcus maripaludis	S	39152	0.002349	0.00263	0.002863	0.004301	0.001853	0.003121	0.004071	0.002887	0.002189	cellular&nbsp;organisms>Archaea>Euryarchaeota>Methanococci>Methanococcales>Methanococcaceae>Methanococcus	349.184	-0.254508	0.18915	0.254693
Paenibacillus larvae	S	1464	0.003831	0.004294	0.002771	0.003825	0.003595	0.00397	0.003163	0.002774	0.003032	cellular&nbsp;organisms>Bacteria>Terrabacteria&nbsp;group>Firmicutes>Bacilli>Bacillales>Paenibacillaceae>Paenibacillus	423.785	-0.332792	0.0683001	0.114159
Sinorhizobium meliloti	S	382	0.002263	0.003454	0.003005	0.003856	0.003358	0.003892	0.004292	0.004111	0.003936	cellular&nbsp;organisms>Bacteria>Proteobacteria>Alphaproteobacteria>Rhizobiales>Rhizobiaceae>Sinorhizobium/Ensifer&nbsp;group>Sinorhizobium	427.131	0.176185	0.198869	0.264846
Kutzneria albida	S	43357	0.001304	0.002652	0.002579	0.003287	0.003223	0.003606	0.00414	0.004279	0.003555	cellular&nbsp;organisms>Bacteria>Terrabacteria&nbsp;group>Actinobacteria>Actinobacteria>Pseudonocardiales>Pseudonocardiaceae>Kutzneria	375.905	0.493508	0.00440771	0.0217806
Desulfitobacterium dehalogenans	S	36854	0.004114	0.004175	0.002998	0.00427	0.003528	0.003639	0.003884	0.003628	0.0031	cellular&nbsp;organisms>Bacteria>Terrabacteria&nbsp;group>Firmicutes>Clostridia>Clostridiales>Peptococcaceae>Desulfitobacterium	450.643	-0.311426	0.0480906	0.0898633
Bacillus sp. 1NLA3E	S	666686	0.004255	0.004004	0.002209	0.003395	0.002978	0.002536	0.002313	0.002235	0.002583	cellular&nbsp;organisms>Bacteria>Terrabacteria&nbsp;group>Firmicutes>Bacilli>Bacillales>Bacillaceae>Bacillus	364.566	-0.647217	0.00276688	0.0183437
Arcobacter butzleri	S	28197	0.00222	0.002704	0.002529	0.004255	0.001455	0.002878	0.003325	0.002269	0.001767	cellular&nbsp;organisms>Bacteria>Proteobacteria>delta/epsilon&nbsp;subdivisions>Epsilonproteobacteria>Campylobacterales>Campylobacteraceae>Arcobacter	312.319	-0.471775	0.0208729	0.0504648
Sphingobacterium sp. 21	S	743722	0.00214	0.002058	0.004241	0.003257	0.003071	0.002635	0.00357	0.003403	0.002617	cellular&nbsp;organisms>Bacteria>FCB&nbsp;group>Bacteroidetes/Chlorobi&nbsp;group>Bacteroidetes>Sphingobacteriia>Sphingobacteriales>Sphingobacteriaceae>Sphingobacterium	359.006	-0.0857609	0.638358	0.6979
Desulfococcus oleovorans	S	181663	0.002158	0.003298	0.004234	0.003671	0.00412	0.003716	0.004081	0.004055	0.003208	cellular&nbsp;organisms>Bacteria>Proteobacteria>delta/epsilon&nbsp;subdivisions>Deltaproteobacteria>Desulfobacterales>Desulfobacteraceae>Desulfococcus	431.664	0.0538951	0.715544	0.765889
Desulfovibrio fairfieldensis	S	44742	0.002103	0.00341	0.003481	0.003303	0.00423	0.004102	0.004066	0.004189	0.003385	cellular&nbsp;organisms>Bacteria>Proteobacteria>delta/epsilon&nbsp;subdivisions>Deltaproteobacteria>Desulfovibrionales>Desulfovibrionaceae>Desulfovibrio	427.706	0.226614	0.0945489	0.148643
Desulfosporosinus acidiphilus	S	885581	0.004194	0.004227	0.00336	0.003088	0.003722	0.003187	0.002725	0.003246	0.00312	cellular&nbsp;organisms>Bacteria>Terrabacteria&nbsp;group>Firmicutes>Clostridia>Clostridiales>Peptococcaceae>Desulfosporosinus	421.303	-0.407795	0.0292111	0.0627174
[Bacillus] selenitireducens	S	85683	0.004212	0.004205	0.003765	0.002642	0.00357	0.002746	0.002563	0.002404	0.003079	cellular&nbsp;organisms>Bacteria>Terrabacteria&nbsp;group>Firmicutes>Bacilli>Bacillales>Sporolactobacillaceae>unclassified&nbsp;Sporolactobacillaceae	400.54	-0.55875	0.00738345	0.0282309
Serratia fonticola	S	47917	0.002238	0.003031	0.003772	0.003395	0.003773	0.003275	0.003767	0.004212	0.003575	cellular&nbsp;organisms>Bacteria>Proteobacteria>Gammaproteobacteria>Enterobacterales>Yersiniaceae>Serratia	412.785	0.110076	0.429109	0.495848
Desulfotomaculum acetoxidans	S	58138	0.002583	0.003038	0.004007	0.004209	0.003029	0.003694	0.003771	0.003021	0.002128	cellular&nbsp;organisms>Bacteria>Terrabacteria&nbsp;group>Firmicutes>Clostridia>Clostridiales>Peptococcaceae>Desulfotomaculum	393.134	-0.29968	0.0642532	0.109644
Stigmatella aurantiaca	S	41	0.002294	0.00318	0.003012	0.003011	0.004162	0.003451	0.004209	0.003684	0.003222	cellular&nbsp;organisms>Bacteria>Proteobacteria>delta/epsilon&nbsp;subdivisions>Deltaproteobacteria>Myxococcales>Cystobacterineae>Archangiaceae>Stigmatella	401.457	0.2201	0.0830607	0.134974
Verrucomicrobia bacterium	S	2026799	0.001316	0.001567	0.002607	0.003226	0.00247	0.002955	0.003531	0.004189	0.003072	cellular&nbsp;organisms>Bacteria>PVC&nbsp;group>Verrucomicrobia>unclassified&nbsp;Verrucomicrobia>unclassified&nbsp;Verrucomicrobia&nbsp;(miscellaneous)	327.476	0.453555	0.022474	0.052685
Cedecea neteri	S	158822	0.003105	0.004123	0.003808	0.003948	0.003917	0.003595	0.004184	0.003864	0.003426	cellular&nbsp;organisms>Bacteria>Proteobacteria>Gammaproteobacteria>Enterobacterales>Enterobacteriaceae>Cedecea	454.931	-0.143843	0.213818	0.280513
Burkholderia gladioli	S	28095	0.001205	0.001835	0.002351	0.002688	0.002927	0.003363	0.004179	0.0041	0.003793	cellular&nbsp;organisms>Bacteria>Proteobacteria>Betaproteobacteria>Burkholderiales>Burkholderiaceae>Burkholderia	346.659	0.739817	1.21538e-05	0.00142215
Fibrobacter succinogenes	S	833	0.00131	0.001783	0.003112	0.003825	0.002665	0.003418	0.003845	0.004178	0.003555	cellular&nbsp;organisms>Bacteria>FCB&nbsp;group>Fibrobacteres>Fibrobacteria>Fibrobacterales>Fibrobacteraceae>Fibrobacter	363.634	0.384701	0.0748594	0.122202
Zobellella denitrificans	S	347534	0.001427	0.003068	0.002799	0.003042	0.003358	0.00322	0.003816	0.004178	0.003236	cellular&nbsp;organisms>Bacteria>Proteobacteria>Gammaproteobacteria>Aeromonadales>Aeromonadaceae>Zobellella	370.97	0.329292	0.0482623	0.0898633
Rhodococcus opacus	S	37919	0.00147	0.003076	0.002948	0.00318	0.00313	0.00354	0.004174	0.003965	0.003507	cellular&nbsp;organisms>Bacteria>Terrabacteria&nbsp;group>Actinobacteria>Actinobacteria>Corynebacteriales>Nocardiaceae>Rhodococcus	382.134	0.326013	0.0504339	0.0923683
Lactobacillus delbrueckii	S	1584	0.003234	0.004034	0.003872	0.003932	0.003976	0.003595	0.004169	0.003448	0.00314	cellular&nbsp;organisms>Bacteria>Terrabacteria&nbsp;group>Firmicutes>Bacilli>Lactobacillales>Lactobacillaceae>Lactobacillus	447.973	-0.206576	0.0886669	0.141511
Echinicola vietnamensis	S	390884	0.002263	0.002192	0.003843	0.003717	0.003392	0.00365	0.004081	0.004167	0.003392	cellular&nbsp;organisms>Bacteria>FCB&nbsp;group>Bacteroidetes/Chlorobi&nbsp;group>Bacteroidetes>Cytophagia>Cytophagales>Cyclobacteriaceae>Echinicola	406.993	0.169749	0.297481	0.366091
Niastella koreensis	S	354356	0.001869	0.002429	0.003161	0.003333	0.002834	0.003341	0.00356	0.004156	0.002705	cellular&nbsp;organisms>Bacteria>FCB&nbsp;group>Bacteroidetes/Chlorobi&nbsp;group>Bacteroidetes>Chitinophagia>Chitinophagales>Chitinophagaceae>Niastella	362.425	0.153107	0.321188	0.389236
Fibrella sp. ES10-3-2-2	S	1834519	0.001119	0.001033	0.002636	0.003149	0.00198	0.003198	0.003884	0.004144	0.003759	cellular&nbsp;organisms>Bacteria>FCB&nbsp;group>Bacteroidetes/Chlorobi&nbsp;group>Bacteroidetes>Cytophagia>Cytophagales>Cytophagaceae>Fibrella	326.027	0.662085	0.0662354	0.11249
Mogibacterium diversum	S	114527	0.004126	0.003997	0.003318	0.003211	0.003316	0.002514	0.002912	0.002819	0.002794	cellular&nbsp;organisms>Bacteria>Terrabacteria&nbsp;group>Firmicutes>Clostridia>Clostridiales>Clostridiales&nbsp;incertae&nbsp;sedis>Clostridiales&nbsp;Family&nbsp;XIII.&nbsp;Incertae&nbsp;Sedis>Mogibacterium	396.287	-0.543064	0.00182302	0.0153495
Clostridium tyrobutyricum	S	1519	0.00412	0.003856	0.003609	0.003917	0.003012	0.00354	0.00411	0.003268	0.002454	cellular&nbsp;organisms>Bacteria>Terrabacteria&nbsp;group>Firmicutes>Clostridia>Clostridiales>Clostridiaceae>Clostridium	431.317	-0.433691	0.00662126	0.0273653
Moorella thermoacetica	S	1525	0.002607	0.003818	0.003538	0.003303	0.004111	0.003892	0.003924	0.003628	0.003093	cellular&nbsp;organisms>Bacteria>Terrabacteria&nbsp;group>Firmicutes>Clostridia>Thermoanaerobacterales>Thermoanaerobacteraceae>Moorella&nbsp;group>Moorella	425.898	0.00425677	0.974406	0.979888
Salinivirga cyanobacteriivorans	S	1307839	0.002281	0.001984	0.004099	0.002673	0.003392	0.002702	0.003064	0.002875	0.002529	cellular&nbsp;organisms>Bacteria>FCB&nbsp;group>Bacteroidetes/Chlorobi&nbsp;group>Bacteroidetes>Bacteroidia>Marinilabiliales>Salinivirgaceae>Salinivirga	342.277	-0.0849183	0.642482	0.701335
Mycobacterium terrae complex	S	1073531	0.001125	0.00211	0.002145	0.003564	0.002817	0.003518	0.004081	0.004088	0.003297	cellular&nbsp;organisms>Bacteria>Terrabacteria&nbsp;group>Actinobacteria>Actinobacteria>Corynebacteriales>Mycobacteriaceae>Mycobacterium	349.807	0.563225	0.00461003	0.0222618
Campylobacter jejuni	S	197	0.003523	0.004086	0.003673	0.003794	0.003325	0.003121	0.003816	0.002392	0.00329	cellular&nbsp;organisms>Bacteria>Proteobacteria>delta/epsilon&nbsp;subdivisions>Epsilonproteobacteria>Campylobacterales>Campylobacteraceae>Campylobacter	419.53	-0.408588	0.00834784	0.0301505
Clostridium novyi	S	1542	0.004083	0.003722	0.002621	0.003963	0.002792	0.00268	0.004061	0.003077	0.002726	cellular&nbsp;organisms>Bacteria>Terrabacteria&nbsp;group>Firmicutes>Clostridia>Clostridiales>Clostridiaceae>Clostridium	402.871	-0.420648	0.0235692	0.0541864
Geminocystis sp. NIES-3709	S	1617448	0.001562	0.001508	0.001897	0.003641	0.001903	0.001941	0.003138	0.004077	0.003113	cellular&nbsp;organisms>Bacteria>Terrabacteria&nbsp;group>Cyanobacteria/Melainabacteria&nbsp;group>Cyanobacteria>Oscillatoriophycideae>Chroococcales>Chroococcaceae>Geminocystis	300.697	0.275759	0.247505	0.318284
Streptococcus oralis	S	1303	0.003751	0.004071	0.002373	0.002227	0.002775	0.002183	0.002077	0.001932	0.00208	cellular&nbsp;organisms>Bacteria>Terrabacteria&nbsp;group>Firmicutes>Bacilli>Lactobacillales>Streptococcaceae>Streptococcus	323.49	-0.695562	0.00161771	0.0148844
Streptomyces bingchenggensis	S	379067	0.001414	0.002786	0.003097	0.003333	0.003934	0.00365	0.004071	0.004043	0.003195	cellular&nbsp;organisms>Bacteria>Terrabacteria&nbsp;group>Actinobacteria>Actinobacteria>Streptomycetales>Streptomycetaceae>Streptomyces	388.209	0.380034	0.0231099	0.0538227
Catenulispora acidiphila	S	304895	0.001371	0.002184	0.002969	0.003364	0.003316	0.003198	0.004071	0.003965	0.003616	cellular&nbsp;organisms>Bacteria>Terrabacteria&nbsp;group>Actinobacteria>Actinobacteria>Catenulisporales>Catenulisporaceae>Catenulispora	368.852	0.436582	0.0125376	0.0376656
Elizabethkingia meningoseptica	S	238	0.002589	0.002726	0.004071	0.003441	0.003443	0.002966	0.003207	0.002606	0.001822	cellular&nbsp;organisms>Bacteria>FCB&nbsp;group>Bacteroidetes/Chlorobi&nbsp;group>Bacteroidetes>Flavobacteriia>Flavobacteriales>Flavobacteriaceae>Elizabethkingia	359.821	-0.356584	0.039252	0.0768909
Thermomonospora curvata	S	2020	0.001814	0.002786	0.003417	0.003118	0.004069	0.003959	0.003968	0.003785	0.002909	cellular&nbsp;organisms>Bacteria>Terrabacteria&nbsp;group>Actinobacteria>Actinobacteria>Streptosporangiales>Thermomonosporaceae>Thermomonospora	393.994	0.278361	0.0637137	0.108984
Bradyrhizobium japonicum	S	375	0.001414	0.001969	0.002998	0.002995	0.002639	0.002801	0.004066	0.004055	0.003575	cellular&nbsp;organisms>Bacteria>Proteobacteria>Alphaproteobacteria>Rhizobiales>Bradyrhizobiaceae>Bradyrhizobium	348.979	0.419847	0.0249092	0.0562043
Methylobacterium aquaticum	S	270351	0.001015	0.001352	0.002152	0.002765	0.002673	0.002878	0.003521	0.004066	0.003453	cellular&nbsp;organisms>Bacteria>Proteobacteria>Alphaproteobacteria>Rhizobiales>Methylobacteriaceae>Methylobacterium	312.496	0.757105	0.000151528	0.00541714
Nitratifractor salsuginis	S	269261	0.00139	0.001686	0.00265	0.002857	0.002775	0.002988	0.003442	0.004066	0.003759	cellular&nbsp;organisms>Bacteria>Proteobacteria>delta/epsilon&nbsp;subdivisions>Epsilonproteobacteria>Campylobacterales>unclassified&nbsp;Campylobacterales>Nitratifractor	337.677	0.542602	0.00272193	0.0183437
Bacillus oceanisediminis	S	665099	0.003886	0.004064	0.003026	0.003564	0.00291	0.002889	0.002809	0.002797	0.003032	cellular&nbsp;organisms>Bacteria>Terrabacteria&nbsp;group>Firmicutes>Bacilli>Bacillales>Bacillaceae>Bacillus	395.109	-0.512828	0.00192735	0.0160239
Streptomyces sp. RTd22	S	1841249	0.00158	0.002927	0.003048	0.002949	0.003553	0.003562	0.004061	0.003808	0.003467	cellular&nbsp;organisms>Bacteria>Terrabacteria&nbsp;group>Actinobacteria>Actinobacteria>Streptomycetales>Streptomycetaceae>Streptomyces	382.225	0.352458	0.0174221	0.0455407
Acidipropionibacterium acidipropionici	S	1748	0.001371	0.002868	0.003374	0.003426	0.004061	0.003407	0.003609	0.003605	0.003385	cellular&nbsp;organisms>Bacteria>Terrabacteria&nbsp;group>Actinobacteria>Actinobacteria>Propionibacteriales>Propionibacteriaceae>Acidipropionibacterium	383.862	0.268505	0.139982	0.200575
Streptomyces alboflavus	S	67267	0.0009285	0.001731	0.00211	0.003011	0.002622	0.002768	0.003418	0.004055	0.002964	cellular&nbsp;organisms>Bacteria>Terrabacteria&nbsp;group>Actinobacteria>Actinobacteria>Streptomycetales>Streptomycetaceae>Streptomyces	308.604	0.596597	0.00334511	0.0195573
Bacillus infantis	S	324767	0.00329	0.003811	0.003566	0.00404	0.003494	0.003705	0.003605	0.003718	0.002814	cellular&nbsp;organisms>Bacteria>Terrabacteria&nbsp;group>Firmicutes>Bacilli>Bacillales>Bacillaceae>Bacillus	430.456	-0.255509	0.0417322	0.080698
Yersinia enterocolitica	S	630	0.00404	0.003752	0.003104	0.003072	0.003122	0.002746	0.00302	0.003145	0.003222	cellular&nbsp;organisms>Bacteria>Proteobacteria>Gammaproteobacteria>Enterobacterales>Yersiniaceae>Yersinia	398.53	-0.386951	0.0289232	0.062623
Lactobacillus ruminis	S	1623	0.002663	0.004034	0.004028	0.002227	0.003248	0.002591	0.002578	0.001853	0.001903	cellular&nbsp;organisms>Bacteria>Terrabacteria&nbsp;group>Firmicutes>Bacilli>Lactobacillales>Lactobacillaceae>Lactobacillus	340.523	-0.588419	0.00427314	0.0215162
Desulfitobacterium metallireducens	S	142877	0.004028	0.003447	0.001634	0.002412	0.003037	0.001875	0.001891	0.0021	0.003018	cellular&nbsp;organisms>Bacteria>Terrabacteria&nbsp;group>Firmicutes>Clostridia>Clostridiales>Peptococcaceae>Desulfitobacterium	324.202	-0.473665	0.210032	0.277557
Paenibacillus naphthalenovorans	S	162209	0.002902	0.003343	0.003595	0.003472	0.004027	0.003892	0.003217	0.003134	0.002467	cellular&nbsp;organisms>Bacteria>Terrabacteria&nbsp;group>Firmicutes>Bacilli>Bacillales>Paenibacillaceae>Paenibacillus	402.953	-0.161539	0.297133	0.366091
Pectobacterium carotovorum	S	554	0.003222	0.003492	0.00292	0.003487	0.003358	0.002878	0.003354	0.004021	0.003453	cellular&nbsp;organisms>Bacteria>Proteobacteria>Gammaproteobacteria>Enterobacterales>Pectobacteriaceae>Pectobacterium	406.384	-0.115338	0.448718	0.513333
Persicobacter sp. JZB09	S	1085624	0.003456	0.003752	0.003893	0.00381	0.004018	0.003771	0.003786	0.003897	0.003365	cellular&nbsp;organisms>Bacteria>FCB&nbsp;group>Bacteroidetes/Chlorobi&nbsp;group>Bacteroidetes>Cytophagia>Cytophagales>Persicobacteraceae>Persicobacter	453.648	-0.158087	0.198448	0.264846
Amycolatopsis orientalis	S	31958	0.001771	0.00283	0.003168	0.003318	0.003477	0.00301	0.003855	0.00401	0.003072	cellular&nbsp;organisms>Bacteria>Terrabacteria&nbsp;group>Actinobacteria>Actinobacteria>Pseudonocardiales>Pseudonocardiaceae>Amycolatopsis	376.984	0.190658	0.19119	0.256474
Anoxybacillus flavithermus	S	33934	0.004003	0.003714	0.00216	0.003395	0.002563	0.002713	0.002613	0.002213	0.002617	cellular&nbsp;organisms>Bacteria>Terrabacteria&nbsp;group>Firmicutes>Bacilli>Bacillales>Bacillaceae>Anoxybacillus	356.148	-0.574166	0.00467031	0.0222618
Rufibacter sp. DG31D	S	1379910	0.002251	0.002095	0.002763	0.003379	0.002952	0.002845	0.003781	0.003998	0.003963	cellular&nbsp;organisms>Bacteria>FCB&nbsp;group>Bacteroidetes/Chlorobi&nbsp;group>Bacteroidetes>Cytophagia>Cytophagales>Hymenobacteraceae>Rufibacter	372.796	0.275091	0.0992114	0.153875
Magnetospirillum gryphiswaldense	S	55518	0.001107	0.001946	0.00243	0.002934	0.002622	0.003275	0.003128	0.003987	0.002386	cellular&nbsp;organisms>Bacteria>Proteobacteria>Alphaproteobacteria>Rhodospirillales>Rhodospirillaceae>Magnetospirillum	312.304	0.426379	0.0234038	0.0541167
Desulfitobacterium dichloroeliminans	S	233055	0.003136	0.003982	0.00336	0.003226	0.003612	0.003275	0.002942	0.003066	0.002257	cellular&nbsp;organisms>Bacteria>Terrabacteria&nbsp;group>Firmicutes>Clostridia>Clostridiales>Peptococcaceae>Desulfitobacterium	389.344	-0.357469	0.0237491	0.054251
Chryseobacterium piperi	S	558152	0.002552	0.002036	0.003978	0.002949	0.002749	0.002713	0.002721	0.002449	0.001842	cellular&nbsp;organisms>Bacteria>FCB&nbsp;group>Bacteroidetes/Chlorobi&nbsp;group>Bacteroidetes>Flavobacteriia>Flavobacteriales>Flavobacteriaceae>Chryseobacterium	322.48	-0.37777	0.033099	0.0676165
Streptomyces albus group	S	1852274	0.001297	0.002348	0.002877	0.002642	0.003443	0.003462	0.003791	0.003954	0.003038	cellular&nbsp;organisms>Bacteria>Terrabacteria&nbsp;group>Actinobacteria>Actinobacteria>Streptomycetales>Streptomycetaceae>Streptomyces	352.985	0.490765	0.00210632	0.0169083
Streptomyces albus	S	1888	0.001297	0.002348	0.002877	0.002642	0.003443	0.003462	0.003791	0.003954	0.003038	cellular&nbsp;organisms>Bacteria>Terrabacteria&nbsp;group>Actinobacteria>Actinobacteria>Streptomycetales>Streptomycetaceae>Streptomyces>Streptomyces&nbsp;albus&nbsp;group	352.985	0.490765	0.00210632	0.0169083
Chromobacterium vaccinii	S	1108595	0.002183	0.002875	0.002955	0.003426	0.003511	0.003341	0.003948	0.003583	0.003344	cellular&nbsp;organisms>Bacteria>Proteobacteria>Betaproteobacteria>Neisseriales>Chromobacteriaceae>Chromobacterium&nbsp;group>Chromobacterium	387.425	0.164582	0.167861	0.233847
Fusobacterium ulcerans	S	861	0.003929	0.003841	0.00319	0.003702	0.002902	0.002812	0.00332	0.002819	0.002603	cellular&nbsp;organisms>Bacteria>Fusobacteria>Fusobacteriia>Fusobacteriales>Fusobacteriaceae>Fusobacterium	395.842	-0.52818	0.000490427	0.00839778
Sphingobacteriaceae bacterium GW460-11-11-14-LB5	S	1986952	0.002693	0.002667	0.002316	0.003917	0.002039	0.00215	0.003295	0.002898	0.002073	cellular&nbsp;organisms>Bacteria>FCB&nbsp;group>Bacteroidetes/Chlorobi&nbsp;group>Bacteroidetes>Sphingobacteriia>Sphingobacteriales>Sphingobacteriaceae>unclassified&nbsp;Sphingobacteriaceae	322.62	-0.380769	0.0258234	0.0573409
Desulfomicrobium baculatum	S	899	0.001802	0.002221	0.002969	0.002673	0.003172	0.003451	0.003914	0.003538	0.002957	cellular&nbsp;organisms>Bacteria>Proteobacteria>delta/epsilon&nbsp;subdivisions>Deltaproteobacteria>Desulfovibrionales>Desulfomicrobiaceae>Desulfomicrobium	353.025	0.341352	0.00995351	0.0325168
Cyanobium gracile	S	59930	0.001605	0.002816	0.003488	0.002949	0.0039	0.003716	0.00383	0.003403	0.003215	cellular&nbsp;organisms>Bacteria>Terrabacteria&nbsp;group>Cyanobacteria/Melainabacteria&nbsp;group>Cyanobacteria>Synechococcales>Synechococcaceae>Cyanobium	382.251	0.273789	0.0870839	0.140553
Niabella ginsenosidivorans	S	1176587	0.002312	0.003031	0.0039	0.003303	0.00258	0.003319	0.003334	0.002707	0.002406	cellular&nbsp;organisms>Bacteria>FCB&nbsp;group>Bacteroidetes/Chlorobi&nbsp;group>Bacteroidetes>Chitinophagia>Chitinophagales>Chitinophagaceae>Niabella	359.707	-0.28542	0.0482077	0.0898633
Azospira oryzae	S	146939	0.001162	0.002667	0.002707	0.002811	0.0039	0.003694	0.003767	0.003774	0.003236	cellular&nbsp;organisms>Bacteria>Proteobacteria>Betaproteobacteria>Rhodocyclales>Rhodocyclaceae>Azospira	364.031	0.527343	0.00266394	0.0183437
Alicyclobacillus acidocaldarius	S	405212	0.002275	0.00286	0.002806	0.003211	0.003443	0.003286	0.003889	0.003594	0.003365	cellular&nbsp;organisms>Bacteria>Terrabacteria&nbsp;group>Firmicutes>Bacilli>Bacillales>Alicyclobacillaceae>Alicyclobacillus	382.198	0.181306	0.122363	0.181513
Comamonas testosteroni	S	285	0.001451	0.002414	0.003133	0.003303	0.003587	0.002922	0.003826	0.003886	0.003433	cellular&nbsp;organisms>Bacteria>Proteobacteria>Betaproteobacteria>Burkholderiales>Comamonadaceae>Comamonas	368.394	0.331185	0.0500221	0.0919429
Sinorhizobium fredii	S	380	0.001267	0.001709	0.002252	0.003026	0.002538	0.003032	0.003575	0.003875	0.002767	cellular&nbsp;organisms>Bacteria>Proteobacteria>Alphaproteobacteria>Rhizobiales>Rhizobiaceae>Sinorhizobium/Ensifer&nbsp;group>Sinorhizobium>Sinorhizobium&nbsp;fredii&nbsp;group	315.399	0.491152	0.00483386	0.0225896
Thermanaerovibrio acidaminovorans	S	81462	0.001691	0.003239	0.002905	0.002043	0.003866	0.003308	0.003163	0.00237	0.002366	cellular&nbsp;organisms>Bacteria>Synergistetes>Synergistia>Synergistales>Synergistaceae>Thermanaerovibrio	331.921	0.125078	0.511982	0.577393
Chlorobium phaeobacteroides	S	1096	0.002736	0.002749	0.003865	0.002535	0.003443	0.002911	0.00274	0.002819	0.002168	cellular&nbsp;organisms>Bacteria>FCB&nbsp;group>Bacteroidetes/Chlorobi&nbsp;group>Chlorobi>Chlorobia>Chlorobiales>Chlorobiaceae>Chlorobium/Pelodictyon&nbsp;group>Chlorobium	349.715	-0.258823	0.125788	0.185304
Pedobacter heparinus	S	984	0.003862	0.003246	0.003381	0.003134	0.003824	0.003231	0.002912	0.003257	0.003317	cellular&nbsp;organisms>Bacteria>FCB&nbsp;group>Bacteroidetes/Chlorobi&nbsp;group>Bacteroidetes>Sphingobacteriia>Sphingobacteriales>Sphingobacteriaceae>Pedobacter	409.652	-0.229186	0.187916	0.254469
Lysobacter capsici	S	435897	0.001082	0.001248	0.002813	0.002949	0.002775	0.002448	0.00386	0.003639	0.00346	cellular&nbsp;organisms>Bacteria>Proteobacteria>Gammaproteobacteria>Xanthomonadales>Xanthomonadaceae>Lysobacter	318.013	0.566209	0.0127831	0.0379249
Planococcus maritimus	S	192421	0.003505	0.003856	0.00314	0.003426	0.003232	0.003143	0.002897	0.002415	0.00261	cellular&nbsp;organisms>Bacteria>Terrabacteria&nbsp;group>Firmicutes>Bacilli>Bacillales>Planococcaceae>Planococcus	383.171	-0.462896	0.00319001	0.0194945
Acinetobacter baumannii	S	470	0.003333	0.003395	0.00243	0.003856	0.002597	0.002591	0.003663	0.002909	0.002821	cellular&nbsp;organisms>Bacteria>Proteobacteria>Gammaproteobacteria>Pseudomonadales>Moraxellaceae>Acinetobacter>Acinetobacter&nbsp;calcoaceticus/baumannii&nbsp;complex	372.358	-0.330656	0.0492728	0.0908903
Tistrella mobilis	S	171437	0.001556	0.002741	0.00233	0.002949	0.002885	0.00279	0.00385	0.003751	0.003045	cellular&nbsp;organisms>Bacteria>Proteobacteria>Alphaproteobacteria>Rhodospirillales>Rhodospirillaceae>Tistrella	341.833	0.309027	0.0402013	0.0781086
Tetragenococcus halophilus	S	51669	0.003585	0.003655	0.002699	0.00384	0.00214	0.002569	0.003767	0.002763	0.002406	cellular&nbsp;organisms>Bacteria>Terrabacteria&nbsp;group>Firmicutes>Bacilli>Lactobacillales>Enterococcaceae>Tetragenococcus	371.267	-0.518815	0.00346525	0.0195573
Staphylococcus epidermidis	S	1282	0.003462	0.002764	0.001811	0.00384	0.001903	0.002569	0.003433	0.002864	0.002155	cellular&nbsp;organisms>Bacteria>Terrabacteria&nbsp;group>Firmicutes>Bacilli>Bacillales>Staphylococcaceae>Staphylococcus	335.348	-0.389081	0.0721436	0.119129
Tepidanaerobacter acetatoxydans	S	499229	0.003837	0.003454	0.002856	0.003487	0.003071	0.002547	0.002775	0.003122	0.002705	cellular&nbsp;organisms>Bacteria>Terrabacteria&nbsp;group>Firmicutes>Clostridia>Thermoanaerobacterales>Thermoanaerobacteraceae>Tepidanaerobacter	379.156	-0.448468	0.00721391	0.0281896
Chryseobacterium sp. T16E-39	S	2015076	0.003837	0.00312	0.003531	0.002903	0.003502	0.002283	0.002662	0.002224	0.002467	cellular&nbsp;organisms>Bacteria>FCB&nbsp;group>Bacteroidetes/Chlorobi&nbsp;group>Bacteroidetes>Flavobacteriia>Flavobacteriales>Flavobacteriaceae>Chryseobacterium	362.478	-0.540758	0.00419263	0.0213667
Chryseobacterium gallinarum	S	1324352	0.002669	0.003276	0.003836	0.002642	0.002919	0.003275	0.002892	0.002808	0.003168	cellular&nbsp;organisms>Bacteria>FCB&nbsp;group>Bacteroidetes/Chlorobi&nbsp;group>Bacteroidetes>Flavobacteriia>Flavobacteriales>Flavobacteriaceae>Chryseobacterium	370.549	-0.212763	0.17335	0.238816
Streptomyces scabiei	S	1930	0.0009469	0.001694	0.002209	0.00275	0.002614	0.002933	0.00329	0.00383	0.003385	cellular&nbsp;organisms>Bacteria>Terrabacteria&nbsp;group>Actinobacteria>Actinobacteria>Streptomycetales>Streptomycetaceae>Streptomyces	310.07	0.650046	0.00079943	0.00972896
Runella slithyformis	S	106	0.001918	0.002013	0.003751	0.003226	0.003274	0.002911	0.003737	0.00383	0.002923	cellular&nbsp;organisms>Bacteria>FCB&nbsp;group>Bacteroidetes/Chlorobi&nbsp;group>Bacteroidetes>Cytophagia>Cytophagales>Cytophagaceae>Runella	365.224	0.145543	0.399736	0.466251
Jeotgalibacillus malaysiensis	S	1508404	0.003825	0.003818	0.00243	0.003057	0.002377	0.001963	0.002092	0.001831	0.002481	cellular&nbsp;organisms>Bacteria>Terrabacteria&nbsp;group>Firmicutes>Bacilli>Bacillales>Planococcaceae>Jeotgalibacillus	329.118	-0.796608	6.01506e-05	0.00330828
Pseudomonas oleovorans/pseudoalcaligenes group	S	1232139	0.001316	0.002318	0.002387	0.00255	0.003181	0.002668	0.00333	0.003819	0.002746	cellular&nbsp;organisms>Bacteria>Proteobacteria>Gammaproteobacteria>Pseudomonadales>Pseudomonadaceae>Pseudomonas>Pseudomonas&nbsp;aeruginosa&nbsp;group	320.267	0.416928	0.00578688	0.0263543
Pseudoxanthomonas suwonensis	S	314722	0.001138	0.001902	0.002529	0.002581	0.002935	0.002779	0.003767	0.003808	0.003433	cellular&nbsp;organisms>Bacteria>Proteobacteria>Gammaproteobacteria>Xanthomonadales>Xanthomonadaceae>Pseudoxanthomonas	326.547	0.591836	0.000620618	0.00873727
Melittangium boletus	S	83453	0.001543	0.002325	0.002913	0.002627	0.003325	0.003804	0.003619	0.003459	0.002835	cellular&nbsp;organisms>Bacteria>Proteobacteria>delta/epsilon&nbsp;subdivisions>Deltaproteobacteria>Myxococcales>Cystobacterineae>Archangiaceae>Melittangium	349.051	0.38863	0.00705994	0.0281896
Neorhizobium galegae	S	399	0.002201	0.002214	0.003637	0.002949	0.003122	0.002966	0.003344	0.003796	0.002427	cellular&nbsp;organisms>Bacteria>Proteobacteria>Alphaproteobacteria>Rhizobiales>Rhizobiaceae>Rhizobium/Agrobacterium&nbsp;group>Neorhizobium	354.648	0.0233027	0.884096	0.905628
Propionibacterium freudenreichii	S	1744	0.001617	0.002281	0.00314	0.002719	0.00313	0.003374	0.003786	0.003763	0.003392	cellular&nbsp;organisms>Bacteria>Terrabacteria&nbsp;group>Actinobacteria>Actinobacteria>Propionibacteriales>Propionibacteriaceae>Propionibacterium	359.467	0.373939	0.0116538	0.0357617
Paenibacillus xylanexedens	S	528191	0.003234	0.003336	0.002692	0.003779	0.003045	0.002371	0.003236	0.002752	0.002712	cellular&nbsp;organisms>Bacteria>Terrabacteria&nbsp;group>Firmicutes>Bacilli>Bacillales>Paenibacillaceae>Paenibacillus	366.857	-0.37589	0.0126427	0.0378223
Spirosoma aerolatum	S	1211326	0.002005	0.002199	0.003175	0.002857	0.002479	0.003021	0.003408	0.003774	0.0031	cellular&nbsp;organisms>Bacteria>FCB&nbsp;group>Bacteroidetes/Chlorobi&nbsp;group>Bacteroidetes>Cytophagia>Cytophagales>Cytophagaceae>Spirosoma	345.964	0.148743	0.332657	0.399747
Paenibacillus sabinae	S	365617	0.002533	0.003469	0.003488	0.003456	0.003604	0.003771	0.003546	0.003639	0.002128	cellular&nbsp;organisms>Bacteria>Terrabacteria&nbsp;group>Firmicutes>Bacilli>Bacillales>Paenibacillaceae>Paenibacillus	395.146	-0.123584	0.433505	0.499124
Pontibacter korlensis	S	400092	0.002398	0.002444	0.003765	0.002181	0.002995	0.002867	0.002829	0.002976	0.002488	cellular&nbsp;organisms>Bacteria>FCB&nbsp;group>Bacteroidetes/Chlorobi&nbsp;group>Bacteroidetes>Cytophagia>Cytophagales>Hymenobacteraceae>Pontibacter	334.942	-0.10966	0.50738	0.573107
Roseomonas gilardii	S	257708	0.001777	0.002771	0.002387	0.00232	0.003274	0.003319	0.003364	0.003763	0.002957	cellular&nbsp;organisms>Bacteria>Proteobacteria>Alphaproteobacteria>Rhodospirillales>Acetobacteraceae>Roseomonas	343.87	0.362461	0.00628467	0.0269074
Bifidobacterium kashiwanohense	S	630129	0.002066	0.002637	0.003758	0.002366	0.003029	0.002613	0.002784	0.002078	0.001856	cellular&nbsp;organisms>Bacteria>Terrabacteria&nbsp;group>Actinobacteria>Actinobacteria>Bifidobacteriales>Bifidobacteriaceae>Bifidobacterium	310.754	-0.298489	0.0878024	0.140838
Streptococcus gallolyticus	S	315405	0.003757	0.003558	0.001428	0.002104	0.002597	0.001588	0.001586	0.001696	0.002576	cellular&nbsp;organisms>Bacteria>Terrabacteria&nbsp;group>Firmicutes>Bacilli>Lactobacillales>Streptococcaceae>Streptococcus	290.278	-0.634821	0.111964	0.169606
Pelobacter propionicus	S	29543	0.002121	0.00292	0.002955	0.003257	0.003604	0.003451	0.003344	0.003751	0.002556	cellular&nbsp;organisms>Bacteria>Proteobacteria>delta/epsilon&nbsp;subdivisions>Deltaproteobacteria>Desulfuromonadales>Desulfuromonadaceae>Pelobacter	371.471	0.0920045	0.495679	0.561665
Flavobacterium columnare	S	996	0.002822	0.002452	0.002927	0.003748	0.002208	0.002834	0.003575	0.002741	0.002236	cellular&nbsp;organisms>Bacteria>FCB&nbsp;group>Bacteroidetes/Chlorobi&nbsp;group>Bacteroidetes>Flavobacteriia>Flavobacteriales>Flavobacteriaceae>Flavobacterium	342.572	-0.301843	0.0560428	0.0991846
Pseudodesulfovibrio aespoeensis	S	182210	0.001992	0.003217	0.002607	0.002903	0.003282	0.003231	0.003742	0.003504	0.00348	cellular&nbsp;organisms>Bacteria>Proteobacteria>delta/epsilon&nbsp;subdivisions>Deltaproteobacteria>Desulfovibrionales>Desulfovibrionaceae>Pseudodesulfovibrio	371.733	0.212503	0.115348	0.173265
Paenibacillus borealis	S	160799	0.002257	0.003336	0.003424	0.003426	0.003291	0.003738	0.00332	0.00337	0.001971	cellular&nbsp;organisms>Bacteria>Terrabacteria&nbsp;group>Firmicutes>Bacilli>Bacillales>Paenibacillaceae>Paenibacillus	374.621	-0.14865	0.365553	0.43345
Leadbetterella byssophila	S	316068	0.002164	0.002028	0.003722	0.001874	0.002673	0.00215	0.002323	0.001988	0.001577	cellular&nbsp;organisms>Bacteria>FCB&nbsp;group>Bacteroidetes/Chlorobi&nbsp;group>Bacteroidetes>Cytophagia>Cytophagales>Cytophagaceae>Leadbetterella	276.228	-0.373972	0.0596523	0.104028
Ndongobacter massiliensis	S	1871025	0.002318	0.003187	0.002437	0.003717	0.002724	0.003187	0.003266	0.003403	0.001808	cellular&nbsp;organisms>Bacteria>Terrabacteria&nbsp;group>Firmicutes>unclassified&nbsp;Firmicutes&nbsp;sensu&nbsp;stricto>Ndongobacter	346.98	-0.180076	0.290319	0.361635
Niabella soli	S	446683	0.002201	0.002333	0.003694	0.00255	0.003147	0.002823	0.002927	0.002628	0.001985	cellular&nbsp;organisms>Bacteria>FCB&nbsp;group>Bacteroidetes/Chlorobi&nbsp;group>Bacteroidetes>Chitinophagia>Chitinophagales>Chitinophagaceae>Niabella	324.841	-0.166618	0.309954	0.378186
Megamonas hypermegale	S	158847	0.003646	0.003692	0.002991	0.003241	0.002749	0.002845	0.00304	0.001775	0.002576	cellular&nbsp;organisms>Bacteria>Terrabacteria&nbsp;group>Firmicutes>Negativicutes>Selenomonadales>Selenomonadaceae>Megamonas	362.11	-0.568026	0.00178082	0.0153495
Bernardetia litoralis	S	999	0.003689	0.00344	0.001918	0.003164	0.002318	0.00236	0.003123	0.002774	0.0031	cellular&nbsp;organisms>Bacteria>FCB&nbsp;group>Bacteroidetes/Chlorobi&nbsp;group>Bacteroidetes>Cytophagia>Cytophagales>Bernardetiaceae>Bernardetia	352.719	-0.349093	0.100174	0.155032
Rufibacter sp. DG15C	S	1379909	0.001322	0.001411	0.001392	0.002458	0.001886	0.002272	0.00302	0.003673	0.003174	cellular&nbsp;organisms>Bacteria>FCB&nbsp;group>Bacteroidetes/Chlorobi&nbsp;group>Bacteroidetes>Cytophagia>Cytophagales>Hymenobacteraceae>Rufibacter	271.8	0.638164	0.00147167	0.0143455
Bacillus endophyticus	S	135735	0.003671	0.003596	0.002522	0.003211	0.002453	0.002272	0.002696	0.0021	0.001971	cellular&nbsp;organisms>Bacteria>Terrabacteria&nbsp;group>Firmicutes>Bacilli>Bacillales>Bacillaceae>Bacillus	334.79	-0.692533	5.48279e-05	0.00326683
Staphylococcus pasteuri	S	45972	0.003665	0.003373	0.001918	0.002535	0.002123	0.001886	0.002529	0.002314	0.002556	cellular&nbsp;organisms>Bacteria>Terrabacteria&nbsp;group>Firmicutes>Bacilli>Bacillales>Staphylococcaceae>Staphylococcus	314.442	-0.534327	0.0128717	0.0379426
Achromobacter spanius	S	217203	0.001451	0.002362	0.002849	0.003272	0.003291	0.003054	0.003511	0.003662	0.002692	cellular&nbsp;organisms>Bacteria>Proteobacteria>Betaproteobacteria>Burkholderiales>Alcaligenaceae>Achromobacter	344.467	0.255821	0.102044	0.15657
Aneurinibacillus sp. XH2	S	1450761	0.002509	0.002786	0.003651	0.003088	0.003536	0.002382	0.003221	0.002774	0.002257	cellular&nbsp;organisms>Bacteria>Terrabacteria&nbsp;group>Firmicutes>Bacilli>Bacillales>Paenibacillaceae>Aneurinibacillus&nbsp;group>Aneurinibacillus	351.1	-0.251763	0.0975465	0.152015
Saccharopolyspora erythraea	S	1836	0.0009715	0.00179	0.002103	0.002396	0.002479	0.002503	0.003113	0.00365	0.00295	cellular&nbsp;organisms>Bacteria>Terrabacteria&nbsp;group>Actinobacteria>Actinobacteria>Pseudonocardiales>Pseudonocardiaceae>Saccharopolyspora	288.224	0.575947	0.00118844	0.012315
Candidatus Thiodictyon syntrophicum	S	1166950	0.001722	0.002823	0.003183	0.003042	0.003587	0.00322	0.003575	0.003639	0.002631	cellular&nbsp;organisms>Bacteria>Proteobacteria>Gammaproteobacteria>Chromatiales>Chromatiaceae>Thiodictyon	362.74	0.160657	0.271605	0.340698
Draconibacterium orientale	S	1168034	0.002041	0.00211	0.003637	0.003088	0.002555	0.003054	0.003182	0.003122	0.002665	cellular&nbsp;organisms>Bacteria>FCB&nbsp;group>Bacteroidetes/Chlorobi&nbsp;group>Bacteroidetes>Bacteroidia>Marinilabiliales>Prolixibacteraceae>Draconibacterium	339.101	-0.049474	0.752696	0.798483
Solibacillus silvestris	S	76853	0.002995	0.002838	0.003623	0.003548	0.003612	0.003198	0.003079	0.002785	0.002182	cellular&nbsp;organisms>Bacteria>Terrabacteria&nbsp;group>Firmicutes>Bacilli>Bacillales>Planococcaceae>Solibacillus	374.587	-0.301358	0.0510286	0.0923683
Caldilinea aerophila	S	133453	0.001543	0.002088	0.002664	0.002673	0.002749	0.00301	0.003271	0.003617	0.002257	cellular&nbsp;organisms>Bacteria>Terrabacteria&nbsp;group>Chloroflexi>Caldilineae>Caldilineales>Caldilineaceae>Caldilinea	315.104	0.261374	0.0762042	0.124114
Geobacter pickeringii	S	345632	0.00182	0.002756	0.003616	0.002627	0.003232	0.003264	0.003295	0.003111	0.002665	cellular&nbsp;organisms>Bacteria>Proteobacteria>delta/epsilon&nbsp;subdivisions>Deltaproteobacteria>Desulfuromonadales>Geobacteraceae>Geobacter	350.766	0.0481693	0.750605	0.797448
Planococcus antarcticus	S	161360	0.003609	0.003432	0.001328	0.00169	0.002377	0.001433	0.001439	0.001179	0.002508	cellular&nbsp;organisms>Bacteria>Terrabacteria&nbsp;group>Firmicutes>Bacilli>Bacillales>Planococcaceae>Planococcus	265.41	-0.697091	0.128464	0.18707
Komagataeibacter xylinus	S	28448	0.001716	0.001932	0.003325	0.003103	0.003367	0.002812	0.003605	0.003594	0.00259	cellular&nbsp;organisms>Bacteria>Proteobacteria>Alphaproteobacteria>Rhodospirillales>Acetobacteraceae>Komagataeibacter	343.969	0.200398	0.230435	0.301209
Virgibacillus pantothenticus	S	1473	0.003603	0.003544	0.001733	0.002074	0.002242	0.001819	0.001822	0.001561	0.002447	cellular&nbsp;organisms>Bacteria>Terrabacteria&nbsp;group>Firmicutes>Bacilli>Bacillales>Bacillaceae>Virgibacillus	288.897	-0.670465	0.0070974	0.0281896
Nocardia terpenica	S	455432	0.001826	0.002192	0.00287	0.00298	0.002952	0.002426	0.003384	0.003594	0.003365	cellular&nbsp;organisms>Bacteria>Terrabacteria&nbsp;group>Actinobacteria>Actinobacteria>Corynebacteriales>Nocardiaceae>Nocardia	339.754	0.210066	0.168245	0.233847
Enterococcus durans	S	53345	0.003585	0.003298	0.001605	0.002427	0.002386	0.001411	0.001886	0.001685	0.002175	cellular&nbsp;organisms>Bacteria>Terrabacteria&nbsp;group>Firmicutes>Bacilli>Lactobacillales>Enterococcaceae>Enterococcus	282.941	-0.71627	0.00329653	0.0195573
Actinoplanes missouriensis	S	1866	0.001113	0.002036	0.002422	0.002873	0.002775	0.003054	0.003585	0.00337	0.002869	cellular&nbsp;organisms>Bacteria>Terrabacteria&nbsp;group>Actinobacteria>Actinobacteria>Micromonosporales>Micromonosporaceae>Actinoplanes	316.262	0.450194	0.00725283	0.0281896
Pedobacter steynii	S	430522	0.002933	0.002615	0.00358	0.00235	0.002927	0.002613	0.002863	0.002561	0.00225	cellular&nbsp;organisms>Bacteria>FCB&nbsp;group>Bacteroidetes/Chlorobi&nbsp;group>Bacteroidetes>Sphingobacteriia>Sphingobacteriales>Sphingobacteriaceae>Pedobacter	333.91	-0.309836	0.0546216	0.0976361
Dehalobacter restrictus	S	55583	0.002681	0.003024	0.003175	0.003456	0.003578	0.00344	0.003256	0.003459	0.001625	cellular&nbsp;organisms>Bacteria>Terrabacteria&nbsp;group>Firmicutes>Clostridia>Clostridiales>Peptococcaceae>Dehalobacter	369.902	-0.181018	0.327534	0.395637
Desulfurivibrio alkaliphilus	S	427923	0.001968	0.003246	0.00319	0.002765	0.003578	0.003087	0.003379	0.002931	0.002576	cellular&nbsp;organisms>Bacteria>Proteobacteria>delta/epsilon&nbsp;subdivisions>Deltaproteobacteria>Desulfobacterales>Desulfobulbaceae>Desulfurivibrio	355.79	-0.00203108	0.988742	0.990127
spotted fever group	S	114277	0.003431	0.003573	0.003126	0.00255	0.002868	0.002393	0.002671	0.002145	0.002223	cellular&nbsp;organisms>Bacteria>Proteobacteria>Alphaproteobacteria>Rickettsiales>Rickettsiaceae>Rickettsieae>Rickettsia	340.858	-0.559926	0.000985926	0.0110146
Streptomyces albireticuli	S	1940	0.0008117	0.001776	0.001989	0.002903	0.00247	0.002878	0.00357	0.003403	0.002549	cellular&nbsp;organisms>Bacteria>Terrabacteria&nbsp;group>Actinobacteria>Actinobacteria>Streptomycetales>Streptomycetaceae>Streptomyces	291.514	0.564394	0.00608791	0.0265826
Fusobacterium mortiferum	S	850	0.003173	0.002853	0.002216	0.003564	0.00209	0.002007	0.003501	0.00246	0.001992	cellular&nbsp;organisms>Bacteria>Fusobacteria>Fusobacteriia>Fusobacteriales>Fusobacteriaceae>Fusobacterium	322.226	-0.475472	0.0106012	0.0335393
Conexibacter woesei	S	191495	0.0009224	0.001538	0.002003	0.002688	0.002149	0.002205	0.003207	0.00356	0.002814	cellular&nbsp;organisms>Bacteria>Terrabacteria&nbsp;group>Actinobacteria>Thermoleophilia>Solirubrobacterales>Conexibacteraceae>Conexibacter	276.183	0.530992	0.00917307	0.0313299
Devosia sp. H5989	S	1643450	0.0008178	0.001226	0.001797	0.002104	0.002056	0.002216	0.002814	0.00356	0.002984	cellular&nbsp;organisms>Bacteria>Proteobacteria>Alphaproteobacteria>Rhizobiales>Hyphomicrobiaceae>Devosia	256.528	0.763434	0.000182267	0.00592367
Robiginitalea biformata	S	252307	0.001685	0.00188	0.002927	0.002811	0.003029	0.0029	0.003099	0.003549	0.002692	cellular&nbsp;organisms>Bacteria>FCB&nbsp;group>Bacteroidetes/Chlorobi&nbsp;group>Bacteroidetes>Flavobacteriia>Flavobacteriales>Flavobacteriaceae>Robiginitalea	325.351	0.248295	0.0945908	0.148643
Haemophilus influenzae	S	727	0.002509	0.00257	0.002792	0.003548	0.00225	0.003087	0.002725	0.002505	0.001693	cellular&nbsp;organisms>Bacteria>Proteobacteria>Gammaproteobacteria>Pasteurellales>Pasteurellaceae>Haemophilus	317.806	-0.385103	0.0134855	0.0391227
Leifsonia xyli	S	1575	0.001236	0.002006	0.002344	0.002304	0.002732	0.002812	0.003423	0.003111	0.003541	cellular&nbsp;organisms>Bacteria>Terrabacteria&nbsp;group>Actinobacteria>Actinobacteria>Micrococcales>Microbacteriaceae>Leifsonia	310.31	0.533668	0.000623218	0.00873727
Phaeobacter inhibens	S	221822	0.001955	0.002526	0.003296	0.002688	0.003122	0.002922	0.003433	0.003538	0.002977	cellular&nbsp;organisms>Bacteria>Proteobacteria>Alphaproteobacteria>Rhodobacterales>Rhodobacteraceae>Phaeobacter	351.781	0.132461	0.327576	0.395637
Candidatus Solibacter usitatus	S	332163	0.001691	0.002385	0.002572	0.002857	0.002682	0.003176	0.003482	0.003538	0.002658	cellular&nbsp;organisms>Bacteria>Acidobacteria>Solibacteres>Solibacterales>Solibacteraceae>Candidatus&nbsp;Solibacter	331.265	0.239866	0.069013	0.114754
Mahella australiensis	S	252966	0.003314	0.003395	0.003531	0.003303	0.0028	0.003176	0.00328	0.003089	0.002284	cellular&nbsp;organisms>Bacteria>Terrabacteria&nbsp;group>Firmicutes>Clostridia>Thermoanaerobacterales>Thermoanaerobacterales&nbsp;Family&nbsp;IV.&nbsp;Incertae&nbsp;Sedis>Mahella	380.412	-0.396437	0.00453267	0.0220466
Caldanaerobacter subterraneus	S	911092	0.00353	0.003098	0.001961	0.00275	0.002394	0.002084	0.00223	0.001853	0.002366	cellular&nbsp;organisms>Bacteria>Terrabacteria&nbsp;group>Firmicutes>Clostridia>Thermoanaerobacterales>Thermoanaerobacteraceae>Caldanaerobacter	305.683	-0.56876	0.00482318	0.0225896
Streptomyces puniciscabiei	S	164348	0.001304	0.001961	0.002515	0.00232	0.002724	0.002779	0.003334	0.003527	0.002733	cellular&nbsp;organisms>Bacteria>Terrabacteria&nbsp;group>Actinobacteria>Actinobacteria>Streptomycetales>Streptomycetaceae>Streptomyces	305.66	0.433925	0.00297052	0.0187958
Coriobacterium glomerans	S	33871	0.001427	0.001946	0.002856	0.003257	0.002504	0.002911	0.003462	0.003516	0.003106	cellular&nbsp;organisms>Bacteria>Terrabacteria&nbsp;group>Actinobacteria>Coriobacteriia>Coriobacteriales>Coriobacteriaceae>Coriobacterium	329.596	0.264402	0.126988	0.186059
Rhizorhabdus dicambivorans	S	1850238	0.0008363	0.000988	0.001605	0.002427	0.00203	0.002106	0.002868	0.003516	0.002984	cellular&nbsp;organisms>Bacteria>Proteobacteria>Alphaproteobacteria>Sphingomonadales>Sphingomonadaceae>Rhizorhabdus	253.315	0.782457	0.000518058	0.00841844
Methylobacterium populi	S	223967	0.0009039	0.001753	0.002337	0.002489	0.002529	0.00258	0.003511	0.003426	0.00295	cellular&nbsp;organisms>Bacteria>Proteobacteria>Alphaproteobacteria>Rhizobiales>Methylobacteriaceae>Methylobacterium	294.388	0.565647	0.00281681	0.0183437
Streptomyces xinghaiensis	S	1038928	0.001224	0.002169	0.002607	0.002243	0.003375	0.003021	0.003202	0.003504	0.002787	cellular&nbsp;organisms>Bacteria>Terrabacteria&nbsp;group>Actinobacteria>Actinobacteria>Streptomycetales>Streptomycetaceae>Streptomyces	317.89	0.483649	0.00165135	0.0149458
Streptomyces cattleya	S	29303	0.001131	0.002117	0.002479	0.002504	0.002927	0.00279	0.003482	0.003504	0.003018	cellular&nbsp;organisms>Bacteria>Terrabacteria&nbsp;group>Actinobacteria>Actinobacteria>Streptomycetales>Streptomycetaceae>Streptomyces	314.925	0.484186	0.00258227	0.0182805
Sphaerochaeta globosa	S	1131703	0.001771	0.001731	0.002323	0.002903	0.002326	0.002668	0.00302	0.003504	0.002705	cellular&nbsp;organisms>Bacteria>Spirochaetes>Spirochaetia>Spirochaetales>Spirochaetaceae>Sphaerochaeta	304.425	0.238754	0.120259	0.178763
Geobacter metallireducens	S	28232	0.001746	0.002266	0.002692	0.00235	0.003485	0.002867	0.002966	0.002943	0.002495	cellular&nbsp;organisms>Bacteria>Proteobacteria>delta/epsilon&nbsp;subdivisions>Deltaproteobacteria>Desulfuromonadales>Geobacteraceae>Geobacter	316.318	0.222019	0.0977738	0.152015
Selenomonas sp. oral taxon 478	S	712538	0.002417	0.003432	0.003282	0.002903	0.002969	0.002988	0.003045	0.003482	0.002563	cellular&nbsp;organisms>Bacteria>Terrabacteria&nbsp;group>Firmicutes>Negativicutes>Selenomonadales>Selenomonadaceae>Selenomonas	362.84	-0.17063	0.200567	0.266409
Cupriavidus necator	S	106590	0.001691	0.002556	0.003168	0.002934	0.002935	0.003286	0.003472	0.003482	0.002964	cellular&nbsp;organisms>Bacteria>Proteobacteria>Betaproteobacteria>Burkholderiales>Burkholderiaceae>Cupriavidus	350.911	0.176169	0.2104	0.277557
Desulfuromonas sp. DDH964	S	1823759	0.001261	0.001917	0.002195	0.002719	0.002521	0.003032	0.003477	0.003167	0.002807	cellular&nbsp;organisms>Bacteria>Proteobacteria>delta/epsilon&nbsp;subdivisions>Deltaproteobacteria>Desulfuromonadales>Desulfuromonadaceae>Desulfuromonas	303.906	0.443934	0.00285881	0.0183437
Spirosoma sp. HA7	S	2057025	0.001888	0.001657	0.002508	0.002811	0.002386	0.002613	0.003153	0.003471	0.00314	cellular&nbsp;organisms>Bacteria>FCB&nbsp;group>Bacteroidetes/Chlorobi&nbsp;group>Bacteroidetes>Cytophagia>Cytophagales>Cytophagaceae>Spirosoma	314.004	0.267328	0.100749	0.155524
Azospirillum thiophilum	S	528244	0.001402	0.002288	0.002593	0.002734	0.002969	0.003462	0.003457	0.003156	0.002617	cellular&nbsp;organisms>Bacteria>Proteobacteria>Alphaproteobacteria>Rhodospirillales>Rhodospirillaceae>Azospirillum	325.422	0.337123	0.0184784	0.0466857
Verrucosispora maris	S	1003110	0.001131	0.001857	0.002465	0.002673	0.002783	0.002668	0.003084	0.003459	0.002542	cellular&nbsp;organisms>Bacteria>Terrabacteria&nbsp;group>Actinobacteria>Actinobacteria>Micromonosporales>Micromonosporaceae>Verrucosispora	297.954	0.392539	0.017703	0.0456954
Variovorax sp. PMC12	S	2126319	0.0008916	0.001226	0.002025	0.002381	0.002191	0.002569	0.003133	0.003448	0.003079	cellular&nbsp;organisms>Bacteria>Proteobacteria>Betaproteobacteria>Burkholderiales>Comamonadaceae>Variovorax	274.35	0.713285	0.000395369	0.00807682
Spirosoma rigui	S	564064	0.0008547	0.0007949	0.001549	0.002719	0.001692	0.002602	0.003447	0.003414	0.003161	cellular&nbsp;organisms>Bacteria>FCB&nbsp;group>Bacteroidetes/Chlorobi&nbsp;group>Bacteroidetes>Cytophagia>Cytophagales>Cytophagaceae>Spirosoma	263.902	0.847961	0.0216746	0.0509782
Kitasatospora setae	S	2066	0.001113	0.00257	0.002472	0.002842	0.003375	0.003363	0.003442	0.003021	0.00261	cellular&nbsp;organisms>Bacteria>Terrabacteria&nbsp;group>Actinobacteria>Actinobacteria>Streptomycetales>Streptomycetaceae>Kitasatospora	326.101	0.367608	0.0358678	0.0724943
Trueperella pyogenes	S	1661	0.00206	0.002362	0.003431	0.002166	0.003113	0.002691	0.00275	0.002538	0.002087	cellular&nbsp;organisms>Bacteria>Terrabacteria&nbsp;group>Actinobacteria>Actinobacteria>Actinomycetales>Actinomycetaceae>Trueperella	310.467	-0.100586	0.533349	0.598656
Streptomyces avermitilis	S	33903	0.0008978	0.001501	0.001804	0.00232	0.002225	0.002349	0.003113	0.003426	0.002712	cellular&nbsp;organisms>Bacteria>Terrabacteria&nbsp;group>Actinobacteria>Actinobacteria>Streptomycetales>Streptomycetaceae>Streptomyces	266.468	0.647028	0.000357514	0.0075612
Myxococcus hansupus	S	1297742	0.001629	0.002793	0.002849	0.002396	0.003418	0.002867	0.003226	0.003089	0.002563	cellular&nbsp;organisms>Bacteria>Proteobacteria>delta/epsilon&nbsp;subdivisions>Deltaproteobacteria>Myxococcales>Cystobacterineae>Myxococcaceae>Myxococcus	329.375	0.171598	0.231507	0.301507
Kitasatospora aureofaciens	S	1894	0.00147	0.002177	0.002344	0.002581	0.002766	0.003087	0.003369	0.003403	0.002739	cellular&nbsp;organisms>Bacteria>Terrabacteria&nbsp;group>Actinobacteria>Actinobacteria>Streptomycetales>Streptomycetaceae>Kitasatospora	316.012	0.37801	0.0033674	0.0195573
Haliscomenobacter hydrossis	S	2350	0.001537	0.002073	0.002422	0.002765	0.002403	0.002988	0.003403	0.003212	0.002678	cellular&nbsp;organisms>Bacteria>FCB&nbsp;group>Bacteroidetes/Chlorobi&nbsp;group>Bacteroidetes>Saprospiria>Saprospirales>Haliscomenobacteraceae>Haliscomenobacter	310.345	0.278161	0.0440901	0.0838415
Opitutus terrae	S	107709	0.00182	0.001716	0.003325	0.002719	0.00302	0.002668	0.003398	0.003392	0.003127	cellular&nbsp;organisms>Bacteria>PVC&nbsp;group>Verrucomicrobia>Opitutae>Opitutales>Opitutaceae>Opitutus	334.163	0.235309	0.168435	0.233847
Paenibacillus kribbensis	S	172713	0.002663	0.003395	0.002813	0.002826	0.003164	0.00247	0.00247	0.002628	0.002189	cellular&nbsp;organisms>Bacteria>Terrabacteria&nbsp;group>Firmicutes>Bacilli>Bacillales>Paenibacillaceae>Paenibacillus	332.382	-0.354768	0.0159252	0.0428066
Brachyspira intermedia	S	84377	0.002724	0.002749	0.002181	0.003395	0.00187	0.002382	0.00303	0.002729	0.002495	cellular&nbsp;organisms>Bacteria>Spirochaetes>Spirochaetia>Brachyspirales>Brachyspiraceae>Brachyspira	317.348	-0.309704	0.0604384	0.104633
Burkholderia pseudomallei	S	28450	0.00134	0.001671	0.002358	0.002519	0.0028	0.002492	0.003167	0.003392	0.002807	cellular&nbsp;organisms>Bacteria>Proteobacteria>Betaproteobacteria>Burkholderiales>Burkholderiaceae>Burkholderia>pseudomallei&nbsp;group	297.325	0.438786	0.00327736	0.0195573
Geobacillus thermoleovorans group	S	1505648	0.003007	0.003388	0.003232	0.003072	0.002732	0.003176	0.002883	0.002785	0.002461	cellular&nbsp;organisms>Bacteria>Terrabacteria&nbsp;group>Firmicutes>Bacilli>Bacillales>Bacillaceae>Geobacillus	361.206	-0.357848	0.00754424	0.0286716
Streptomyces sp. Tue 6075	S	1661694	0.0008178	0.00156	0.001875	0.001813	0.002276	0.002349	0.002583	0.003381	0.002304	cellular&nbsp;organisms>Bacteria>Terrabacteria&nbsp;group>Actinobacteria>Actinobacteria>Streptomycetales>Streptomycetaceae>Streptomyces	248.641	0.634378	0.000357027	0.0075612
Novosphingobium resinovorum	S	158500	0.0009961	0.001352	0.00228	0.002565	0.002326	0.002503	0.003035	0.003381	0.002801	cellular&nbsp;organisms>Bacteria>Proteobacteria>Alphaproteobacteria>Sphingomonadales>Sphingomonadaceae>Novosphingobium	278.734	0.52926	0.00596171	0.0265826
Paraburkholderia caribensis	S	75105	0.001224	0.001449	0.001833	0.002934	0.001692	0.002845	0.002892	0.003381	0.00278	cellular&nbsp;organisms>Bacteria>Proteobacteria>Betaproteobacteria>Burkholderiales>Burkholderiaceae>Paraburkholderia	276.929	0.430069	0.0358923	0.0724943
Nocardia seriolae	S	37332	0.0009838	0.001664	0.001861	0.00232	0.002403	0.002492	0.003379	0.003302	0.002773	cellular&nbsp;organisms>Bacteria>Terrabacteria&nbsp;group>Actinobacteria>Actinobacteria>Corynebacteriales>Nocardiaceae>Nocardia	277.55	0.629146	0.000129632	0.00487827
Olsenella sp. oral taxon 807	S	712411	0.002029	0.002771	0.00287	0.002089	0.003375	0.002933	0.002858	0.002741	0.002073	cellular&nbsp;organisms>Bacteria>Terrabacteria&nbsp;group>Actinobacteria>Coriobacteriia>Coriobacteriales>Atopobiaceae>Olsenella	317.133	0.017242	0.912405	0.92798
Amycolatopsis mediterranei	S	33910	0.001045	0.001932	0.002422	0.00275	0.002513	0.002812	0.003374	0.002785	0.002685	cellular&nbsp;organisms>Bacteria>Terrabacteria&nbsp;group>Actinobacteria>Actinobacteria>Pseudonocardiales>Pseudonocardiaceae>Amycolatopsis	293.259	0.360021	0.0373892	0.0742592
Pedobacter cryoconitis	S	188932	0.002564	0.002377	0.003374	0.001905	0.002792	0.002503	0.002421	0.002291	0.002223	cellular&nbsp;organisms>Bacteria>FCB&nbsp;group>Bacteroidetes/Chlorobi&nbsp;group>Bacteroidetes>Sphingobacteriia>Sphingobacteriales>Sphingobacteriaceae>Pedobacter	303.699	-0.252655	0.147126	0.209135
Rhodospirillum centenum	S	34018	0.001359	0.002303	0.001975	0.002442	0.003088	0.002955	0.003364	0.003235	0.002644	cellular&nbsp;organisms>Bacteria>Proteobacteria>Alphaproteobacteria>Rhodospirillales>Rhodospirillaceae>Rhodospirillum	308.004	0.457262	0.000512508	0.00841844
Caulobacter vibrioides	S	155892	0.001297	0.002318	0.002472	0.002826	0.002876	0.003363	0.003138	0.003201	0.002773	cellular&nbsp;organisms>Bacteria>Proteobacteria>Alphaproteobacteria>Caulobacterales>Caulobacteraceae>Caulobacter	320.12	0.334223	0.0261905	0.0579759
Chromobacterium violaceum	S	536	0.001593	0.001894	0.00174	0.002381	0.002487	0.00226	0.00273	0.003358	0.002318	cellular&nbsp;organisms>Bacteria>Proteobacteria>Betaproteobacteria>Neisseriales>Chromobacteriaceae>Chromobacterium&nbsp;group>Chromobacterium	275.238	0.314097	0.0267163	0.0585956
Plantactinospora sp. KBS50	S	2024580	0.001082	0.002192	0.002096	0.002074	0.002656	0.002558	0.003354	0.0031	0.002338	cellular&nbsp;organisms>Bacteria>Terrabacteria&nbsp;group>Actinobacteria>Actinobacteria>Micromonosporales>Micromonosporaceae>Plantactinospora	281.915	0.44769	0.00395406	0.0207879
Paenibacillus sp. IHBB 10380	S	1566358	0.003351	0.003024	0.001961	0.002427	0.002377	0.002029	0.002072	0.001674	0.002032	cellular&nbsp;organisms>Bacteria>Terrabacteria&nbsp;group>Firmicutes>Bacilli>Bacillales>Paenibacillaceae>Paenibacillus	287.802	-0.600645	0.00279325	0.0183437
Paenibacillus crassostreae	S	1763538	0.001802	0.001902	0.002145	0.003349	0.002073	0.002018	0.002725	0.002628	0.001455	cellular&nbsp;organisms>Bacteria>Terrabacteria&nbsp;group>Firmicutes>Bacilli>Bacillales>Paenibacillaceae>Paenibacillus	267.046	-0.224024	0.195468	0.261722
Kribbella flavida	S	182640	0.001716	0.002095	0.002501	0.002273	0.002851	0.002624	0.003349	0.003179	0.003079	cellular&nbsp;organisms>Bacteria>Terrabacteria&nbsp;group>Actinobacteria>Actinobacteria>Propionibacteriales>Nocardioidaceae>Kribbella	314.154	0.334853	0.00887252	0.0310575
Pseudomonas citronellolis	S	53408	0.001427	0.00234	0.002628	0.002796	0.002919	0.003341	0.003158	0.002684	0.002556	cellular&nbsp;organisms>Bacteria>Proteobacteria>Gammaproteobacteria>Pseudomonadales>Pseudomonadaceae>Pseudomonas>Pseudomonas&nbsp;aeruginosa&nbsp;group	315.379	0.216835	0.135257	0.195371
Magnetospirillum magneticum	S	84159	0.001371	0.002504	0.002167	0.002873	0.003054	0.003231	0.003295	0.003336	0.002903	cellular&nbsp;organisms>Bacteria>Proteobacteria>Alphaproteobacteria>Rhodospirillales>Rhodospirillaceae>Magnetospirillum	326.312	0.37623	0.00907515	0.0313299
Streptococcus mitis	S	28037	0.003333	0.002934	0.001954	0.001982	0.002174	0.001533	0.002018	0.00182	0.002202	cellular&nbsp;organisms>Bacteria>Terrabacteria&nbsp;group>Firmicutes>Bacilli>Lactobacillales>Streptococcaceae>Streptococcus	275.049	-0.593663	0.00641134	0.0272864
Collimonas fungivorans	S	158899	0.001962	0.001902	0.003332	0.002581	0.00291	0.00247	0.002642	0.002718	0.002264	cellular&nbsp;organisms>Bacteria>Proteobacteria>Betaproteobacteria>Burkholderiales>Oxalobacteraceae>Collimonas	304.238	-0.0692983	0.658196	0.7162
Calothrix sp. NIES-4101	S	2005461	0.003327	0.003113	0.002486	0.002442	0.00236	0.001764	0.002156	0.002213	0.002162	cellular&nbsp;organisms>Bacteria>Terrabacteria&nbsp;group>Cyanobacteria/Melainabacteria&nbsp;group>Cyanobacteria>Nostocales>Rivulariaceae>Calothrix	301.875	-0.611822	0.000584963	0.00873727
Paenibacillus swuensis	S	1178515	0.002865	0.003321	0.002806	0.002888	0.002927	0.002657	0.002239	0.002673	0.002338	cellular&nbsp;organisms>Bacteria>Terrabacteria&nbsp;group>Firmicutes>Bacilli>Bacillales>Paenibacillaceae>Paenibacillus	334.862	-0.389111	0.00939351	0.0313843
Desulfovibrio alaskensis	S	58180	0.001685	0.002437	0.002948	0.002581	0.002563	0.0029	0.003315	0.002808	0.002835	cellular&nbsp;organisms>Bacteria>Proteobacteria>delta/epsilon&nbsp;subdivisions>Deltaproteobacteria>Desulfovibrionales>Desulfovibrionaceae>Desulfovibrio	319.841	0.109726	0.418664	0.487532
Streptomyces vietnamensis	S	362257	0.001002	0.001679	0.00211	0.00275	0.002639	0.002735	0.003285	0.003313	0.002746	cellular&nbsp;organisms>Bacteria>Terrabacteria&nbsp;group>Actinobacteria>Actinobacteria>Streptomycetales>Streptomycetaceae>Streptomyces	291.761	0.531596	0.00220277	0.0170045
Zymomonas mobilis	S	542	0.003277	0.003313	0.001534	0.002596	0.002597	0.002084	0.001969	0.002033	0.002216	cellular&nbsp;organisms>Bacteria>Proteobacteria>Alphaproteobacteria>Sphingomonadales>Sphingomonadaceae>Zymomonas	296.322	-0.492164	0.027787	0.0605722
Planctomyces sp. SH-PL62	S	1636152	0.001131	0.001902	0.002316	0.00275	0.002606	0.002889	0.003113	0.003313	0.002733	cellular&nbsp;organisms>Bacteria>PVC&nbsp;group>Planctomycetes>Planctomycetia>Planctomycetales>Planctomycetaceae>Planctomyces	299.28	0.413891	0.0103137	0.0330687
Alcaligenes faecalis	S	511	0.002435	0.002541	0.002891	0.002995	0.002343	0.002514	0.00331	0.002741	0.002467	cellular&nbsp;organisms>Bacteria>Proteobacteria>Betaproteobacteria>Burkholderiales>Alcaligenaceae>Alcaligenes	324.862	-0.186211	0.1447	0.206508
Capnocytophaga gingivalis	S	1017	0.002115	0.001634	0.003303	0.002811	0.002513	0.002845	0.003074	0.002572	0.002617	cellular&nbsp;organisms>Bacteria>FCB&nbsp;group>Bacteroidetes/Chlorobi&nbsp;group>Bacteroidetes>Flavobacteriia>Flavobacteriales>Flavobacteriaceae>Capnocytophaga	313.587	-0.011967	0.944075	0.952065
Mycobacterium avium	S	1764	0.0009715	0.001783	0.001748	0.002227	0.00236	0.0029	0.00329	0.003302	0.002753	cellular&nbsp;organisms>Bacteria>Terrabacteria&nbsp;group>Actinobacteria>Actinobacteria>Corynebacteriales>Mycobacteriaceae>Mycobacterium>Mycobacterium&nbsp;avium&nbsp;complex&nbsp;(MAC)	279.693	0.672615	2.46128e-05	0.00206097
Ralstonia pickettii	S	329	0.00131	0.00179	0.002515	0.002734	0.002394	0.002735	0.003153	0.003302	0.002651	cellular&nbsp;organisms>Bacteria>Proteobacteria>Betaproteobacteria>Burkholderiales>Burkholderiaceae>Ralstonia	297.775	0.318554	0.0437303	0.0835968
Xanthobacter autotrophicus	S	280	0.001875	0.002674	0.003076	0.002427	0.003299	0.003121	0.00329	0.003268	0.002379	cellular&nbsp;organisms>Bacteria>Proteobacteria>Alphaproteobacteria>Rhizobiales>Xanthobacteraceae>Xanthobacter	337.601	0.122393	0.380908	0.448681
Desulfotomaculum reducens	S	59610	0.003284	0.003298	0.001691	0.00298	0.002783	0.002117	0.00222	0.001988	0.002597	cellular&nbsp;organisms>Bacteria>Terrabacteria&nbsp;group>Firmicutes>Clostridia>Clostridiales>Peptococcaceae>Desulfotomaculum	313.731	-0.446957	0.0377449	0.0747579
Methanosarcina barkeri	S	2208	0.003081	0.003298	0.002458	0.003211	0.002639	0.002205	0.002593	0.002123	0.002182	cellular&nbsp;organisms>Archaea>Euryarchaeota>Methanomicrobia>Methanosarcinales>Methanosarcinaceae>Methanosarcina	323.152	-0.535191	0.000428506	0.00828059
Arcobacter nitrofigilis	S	28199	0.003105	0.003291	0.003197	0.002535	0.002276	0.002316	0.00273	0.002033	0.002433	cellular&nbsp;organisms>Bacteria>Proteobacteria>delta/epsilon&nbsp;subdivisions>Epsilonproteobacteria>Campylobacterales>Campylobacteraceae>Arcobacter	325.724	-0.547493	0.000457459	0.00833933
Burkholderia cenocepacia	S	95486	0.001605	0.002073	0.002877	0.002842	0.002842	0.003286	0.00329	0.002853	0.002624	cellular&nbsp;organisms>Bacteria>Proteobacteria>Betaproteobacteria>Burkholderiales>Burkholderiaceae>Burkholderia>Burkholderia&nbsp;cepacia&nbsp;complex	321.583	0.202755	0.151783	0.214901
Campylobacter lari	S	201	0.002097	0.002622	0.002827	0.003287	0.001878	0.002238	0.00276	0.001977	0.001788	cellular&nbsp;organisms>Bacteria>Proteobacteria>delta/epsilon&nbsp;subdivisions>Epsilonproteobacteria>Campylobacterales>Campylobacteraceae>Campylobacter	288.035	-0.496218	0.000231952	0.00597951
Saccharothrix espanaensis	S	103731	0.001371	0.002444	0.002778	0.002489	0.002978	0.002757	0.003276	0.002887	0.002665	cellular&nbsp;organisms>Bacteria>Terrabacteria&nbsp;group>Actinobacteria>Actinobacteria>Pseudonocardiales>Pseudonocardiaceae>Saccharothrix	312.657	0.219205	0.132288	0.191596
Geobacter lovleyi	S	313985	0.002085	0.003031	0.002643	0.002719	0.002986	0.002944	0.003276	0.003235	0.002556	cellular&nbsp;organisms>Bacteria>Proteobacteria>delta/epsilon&nbsp;subdivisions>Deltaproteobacteria>Desulfuromonadales>Geobacteraceae>Geobacter	339.604	0.0296137	0.810193	0.844443
Sphaerochaeta pleomorpha	S	1131707	0.002718	0.003276	0.002657	0.003026	0.003045	0.00279	0.002603	0.002909	0.002515	cellular&nbsp;organisms>Bacteria>Spirochaetes>Spirochaetia>Spirochaetales>Spirochaetaceae>Sphaerochaeta	344.308	-0.248008	0.0730964	0.120424
Mucilaginibacter sp. PAMC 26640	S	1300914	0.002644	0.00214	0.003261	0.002458	0.002935	0.002657	0.002986	0.003212	0.002665	cellular&nbsp;organisms>Bacteria>FCB&nbsp;group>Bacteroidetes/Chlorobi&nbsp;group>Bacteroidetes>Sphingobacteriia>Sphingobacteriales>Sphingobacteriaceae>Mucilaginibacter	335.33	-0.043949	0.777258	0.816064
Streptococcus gordonii	S	1302	0.00313	0.003217	0.003246	0.003257	0.003206	0.003021	0.002878	0.002628	0.00193	cellular&nbsp;organisms>Bacteria>Terrabacteria&nbsp;group>Firmicutes>Bacilli>Lactobacillales>Streptococcaceae>Streptococcus	358.082	-0.416433	0.00660791	0.0273653
Pseudomonas frederiksbergensis	S	104087	0.001789	0.002169	0.002742	0.003257	0.002876	0.002823	0.003256	0.003257	0.002909	cellular&nbsp;organisms>Bacteria>Proteobacteria>Gammaproteobacteria>Pseudomonadales>Pseudomonadaceae>Pseudomonas	332.647	0.147011	0.274987	0.344335
[Eubacterium] sulci	S	143393	0.002939	0.002979	0.003254	0.002903	0.002817	0.002635	0.002775	0.002246	0.002182	cellular&nbsp;organisms>Bacteria>Terrabacteria&nbsp;group>Firmicutes>Clostridia>Clostridiales>Clostridiales&nbsp;incertae&nbsp;sedis>Clostridiales&nbsp;Family&nbsp;XIII.&nbsp;Incertae&nbsp;Sedis	334.663	-0.434441	0.00153874	0.0144763
Leptotrichia buccalis	S	40542	0.002822	0.003254	0.00201	0.00235	0.002216	0.002073	0.002357	0.001943	0.001754	cellular&nbsp;organisms>Bacteria>Fusobacteria>Fusobacteriia>Fusobacteriales>Leptotrichiaceae>Leptotrichia	282.941	-0.529765	0.00244379	0.0176813
Streptomyces xiamenensis	S	408015	0.001242	0.002266	0.002408	0.001936	0.003181	0.002988	0.003005	0.003246	0.002386	cellular&nbsp;organisms>Bacteria>Terrabacteria&nbsp;group>Actinobacteria>Actinobacteria>Streptomycetales>Streptomycetaceae>Streptomyces	298.894	0.437875	0.00410905	0.0213667
Streptomyces sp. M56	S	1495638	0.001236	0.001835	0.00216	0.002504	0.002504	0.003087	0.003192	0.003246	0.002923	cellular&nbsp;organisms>Bacteria>Terrabacteria&nbsp;group>Actinobacteria>Actinobacteria>Streptomycetales>Streptomycetaceae>Streptomyces	298.891	0.501032	0.000604283	0.00873727
Oceanithermus profundus	S	187137	0.0009469	0.001582	0.001996	0.002596	0.002445	0.002503	0.002883	0.003246	0.002617	cellular&nbsp;organisms>Bacteria>Terrabacteria&nbsp;group>Deinococcus&#x2011;Thermus>Deinococci>Thermales>Thermaceae>Oceanithermus	273.124	0.510857	0.00390988	0.0207879
Streptomyces sp. CNQ-509	S	444103	0.001051	0.001946	0.00211	0.002366	0.002572	0.002283	0.003231	0.00319	0.002665	cellular&nbsp;organisms>Bacteria>Terrabacteria&nbsp;group>Actinobacteria>Actinobacteria>Streptomycetales>Streptomycetaceae>Streptomyces	281.466	0.45186	0.00522571	0.0241057
Anaeromyxobacter dehalogenans	S	161493	0.001371	0.002318	0.002657	0.00232	0.002868	0.003231	0.003113	0.00283	0.002801	cellular&nbsp;organisms>Bacteria>Proteobacteria>delta/epsilon&nbsp;subdivisions>Deltaproteobacteria>Myxococcales>Cystobacterineae>Anaeromyxobacteraceae>Anaeromyxobacter	311.114	0.311033	0.0305309	0.0643941
Desulfococcus multivorans	S	897	0.001777	0.002712	0.002813	0.002949	0.002792	0.003231	0.003089	0.0031	0.00225	cellular&nbsp;organisms>Bacteria>Proteobacteria>delta/epsilon&nbsp;subdivisions>Deltaproteobacteria>Desulfobacterales>Desulfobacteraceae>Desulfococcus	328.146	0.0227589	0.866113	0.893608
Desulfobacula toluolica	S	28223	0.002976	0.002608	0.002628	0.003226	0.002487	0.002316	0.002627	0.002201	0.002019	cellular&nbsp;organisms>Bacteria>Proteobacteria>delta/epsilon&nbsp;subdivisions>Deltaproteobacteria>Desulfobacterales>Desulfobacteraceae>Desulfobacula	312.747	-0.47175	0.000802809	0.00972896
Streptomyces griseochromogenes	S	68214	0.001125	0.001998	0.002181	0.001997	0.002546	0.002613	0.002892	0.003223	0.002671	cellular&nbsp;organisms>Bacteria>Terrabacteria&nbsp;group>Actinobacteria>Actinobacteria>Streptomycetales>Streptomycetaceae>Streptomyces	280.254	0.469404	0.00152777	0.0144763
Desulfobulbus sp. ORNL	S	1986146	0.001636	0.001946	0.002749	0.002811	0.002783	0.002668	0.003089	0.003223	0.001971	cellular&nbsp;organisms>Bacteria>Proteobacteria>delta/epsilon&nbsp;subdivisions>Deltaproteobacteria>Desulfobacterales>Desulfobulbaceae>Desulfobulbus	302.619	0.115621	0.446617	0.511749
Rhizobium etli	S	29449	0.001974	0.002407	0.002479	0.002796	0.003215	0.002437	0.00304	0.002909	0.002637	cellular&nbsp;organisms>Bacteria>Proteobacteria>Alphaproteobacteria>Rhizobiales>Rhizobiaceae>Rhizobium/Agrobacterium&nbsp;group>Rhizobium	318.391	0.0859289	0.486381	0.552004
Leptotrichia sp. oral taxon 212	S	712357	0.002749	0.002645	0.002699	0.003211	0.001954	0.001963	0.002431	0.002044	0.001475	cellular&nbsp;organisms>Bacteria>Fusobacteria>Fusobacteriia>Fusobacteriales>Leptotrichiaceae>Leptotrichia	286.879	-0.69383	6.77277e-07	0.000242126
Chryseobacterium camelliae	S	1265445	0.001998	0.002058	0.003197	0.002565	0.003054	0.002922	0.002735	0.002707	0.001557	cellular&nbsp;organisms>Bacteria>FCB&nbsp;group>Bacteroidetes/Chlorobi&nbsp;group>Bacteroidetes>Flavobacteriia>Flavobacteriales>Flavobacteriaceae>Chryseobacterium	303.749	-0.0899448	0.614025	0.67439
Flavobacterium commune	S	1306519	0.003191	0.002942	0.002458	0.001966	0.002555	0.001941	0.002342	0.00228	0.002726	cellular&nbsp;organisms>Bacteria>FCB&nbsp;group>Bacteroidetes/Chlorobi&nbsp;group>Bacteroidetes>Flavobacteriia>Flavobacteriales>Flavobacteriaceae>Flavobacterium	306.403	-0.354547	0.0741856	0.121379
Wenyingzhuangia fucanilytica	S	1790137	0.003185	0.002942	0.001954	0.001782	0.00181	0.001533	0.001896	0.00155	0.001883	cellular&nbsp;organisms>Bacteria>FCB&nbsp;group>Bacteroidetes/Chlorobi&nbsp;group>Bacteroidetes>Flavobacteriia>Flavobacteriales>Flavobacteriaceae>Wenyingzhuangia	256.147	-0.716842	0.000841966	0.0100334
Actinoplanes friuliensis	S	196914	0.001205	0.00182	0.00211	0.002335	0.002944	0.002437	0.003177	0.0031	0.002576	cellular&nbsp;organisms>Bacteria>Terrabacteria&nbsp;group>Actinobacteria>Actinobacteria>Micromonosporales>Micromonosporaceae>Actinoplanes	285.713	0.475891	0.000639353	0.0087911
Chryseobacterium glaciei	S	1685010	0.003173	0.003001	0.002302	0.002089	0.002513	0.001974	0.002028	0.001651	0.002223	cellular&nbsp;organisms>Bacteria>FCB&nbsp;group>Bacteroidetes/Chlorobi&nbsp;group>Bacteroidetes>Flavobacteriia>Flavobacteriales>Flavobacteriaceae>Chryseobacterium	287.666	-0.542846	0.00652631	0.0273653
Bacillus sp. OxB-1	S	98228	0.003118	0.003172	0.002593	0.001966	0.002885	0.001985	0.002077	0.002089	0.002196	cellular&nbsp;organisms>Bacteria>Terrabacteria&nbsp;group>Firmicutes>Bacilli>Bacillales>Bacillaceae>Bacillus	302.091	-0.470716	0.0170983	0.044946
Actinomyces sp. oral taxon 897	S	2081702	0.001131	0.002593	0.002387	0.001874	0.003172	0.002536	0.002662	0.002258	0.002114	cellular&nbsp;organisms>Bacteria>Terrabacteria&nbsp;group>Actinobacteria>Actinobacteria>Actinomycetales>Actinomycetaceae>Actinomyces	274.399	0.204867	0.261841	0.330639
Sporosarcina psychrophila	S	1476	0.003167	0.002882	0.002238	0.002058	0.002276	0.001852	0.002082	0.001651	0.001951	cellular&nbsp;organisms>Bacteria>Terrabacteria&nbsp;group>Firmicutes>Bacilli>Bacillales>Planococcaceae>Sporosarcina	276.855	-0.60088	0.00175571	0.0153495
Roseateles depolymerans	S	76731	0.001586	0.002608	0.002756	0.002658	0.002834	0.002834	0.003167	0.002976	0.002066	cellular&nbsp;organisms>Bacteria>Proteobacteria>Betaproteobacteria>Burkholderiales>unclassified&nbsp;Burkholderiales>Burkholderiales&nbsp;Genera&nbsp;incertae&nbsp;sedis>Roseateles	311.147	0.056294	0.691188	0.745399
Streptomyces sp. CdTB01	S	1725411	0.001076	0.001984	0.002643	0.002658	0.003088	0.003065	0.003163	0.003089	0.002787	cellular&nbsp;organisms>Bacteria>Terrabacteria&nbsp;group>Actinobacteria>Actinobacteria>Streptomycetales>Streptomycetaceae>Streptomyces	309.736	0.419429	0.0136058	0.0392263
Rummeliibacillus stabekisii	S	241244	0.003161	0.002764	0.002856	0.002473	0.002529	0.002128	0.002141	0.001775	0.00193	cellular&nbsp;organisms>Bacteria>Terrabacteria&nbsp;group>Firmicutes>Bacilli>Bacillales>Planococcaceae>Rummeliibacillus	297.524	-0.613875	0.000242525	0.00597951
Nocardia farcinica	S	37329	0.001297	0.001686	0.002565	0.002381	0.002682	0.002889	0.002725	0.003145	0.002318	cellular&nbsp;organisms>Bacteria>Terrabacteria&nbsp;group>Actinobacteria>Actinobacteria>Corynebacteriales>Nocardiaceae>Nocardia	286.35	0.332524	0.0318184	0.0658135
Actinomyces sp. oral taxon 414	S	712122	0.00099	0.001984	0.002231	0.002627	0.002589	0.002944	0.003143	0.00301	0.002474	cellular&nbsp;organisms>Bacteria>Terrabacteria&nbsp;group>Actinobacteria>Actinobacteria>Actinomycetales>Actinomycetaceae>Actinomyces	288.705	0.414077	0.0145679	0.0409169
Brevibacillus brevis	S	1393	0.002183	0.003135	0.002252	0.002581	0.002098	0.002437	0.002676	0.002235	0.001611	cellular&nbsp;organisms>Bacteria>Terrabacteria&nbsp;group>Firmicutes>Bacilli>Bacillales>Paenibacillaceae>Brevibacillus	285.046	-0.375427	0.0132899	0.0389437
Magnetospira sp. QH-2	S	1288970	0.001144	0.001768	0.002018	0.002489	0.002411	0.002646	0.002686	0.003134	0.002848	cellular&nbsp;organisms>Bacteria>Proteobacteria>Alphaproteobacteria>Rhodospirillales>Rhodospirillaceae>Magnetospira	278.998	0.444959	0.00421358	0.0213667
Paenibacillus sp. FSL R5-0912	S	1536771	0.002404	0.003038	0.002714	0.002888	0.003071	0.003132	0.00274	0.002853	0.001842	cellular&nbsp;organisms>Bacteria>Terrabacteria&nbsp;group>Firmicutes>Bacilli>Bacillales>Paenibacillaceae>Paenibacillus	330.809	-0.193665	0.200832	0.266409
Achromobacter denitrificans	S	32002	0.001427	0.002548	0.002799	0.002535	0.002783	0.003132	0.003118	0.002931	0.002447	cellular&nbsp;organisms>Bacteria>Proteobacteria>Betaproteobacteria>Burkholderiales>Alcaligenaceae>Achromobacter	313.972	0.163825	0.261031	0.330331
Bifidobacterium pseudolongum	S	1694	0.00142	0.002273	0.001904	0.002535	0.002453	0.002095	0.003123	0.002741	0.002767	cellular&nbsp;organisms>Bacteria>Terrabacteria&nbsp;group>Actinobacteria>Actinobacteria>Bifidobacteriales>Bifidobacteriaceae>Bifidobacterium	282.359	0.240871	0.103883	0.159051
Acetobacter pasteurianus	S	438	0.002589	0.00257	0.002181	0.002995	0.002783	0.003121	0.002951	0.003111	0.002753	cellular&nbsp;organisms>Bacteria>Proteobacteria>Alphaproteobacteria>Rhodospirillales>Acetobacteraceae>Acetobacter	336.144	0.0168163	0.905767	0.923857
Zunongwangia profunda	S	398743	0.002078	0.002518	0.003026	0.003118	0.002487	0.00311	0.002858	0.002785	0.002733	cellular&nbsp;organisms>Bacteria>FCB&nbsp;group>Bacteroidetes/Chlorobi&nbsp;group>Bacteroidetes>Flavobacteriia>Flavobacteriales>Flavobacteriaceae>Zunongwangia	330.342	-0.0917043	0.476641	0.54181
Citrobacter freundii	S	546	0.001507	0.001991	0.002408	0.003118	0.002504	0.00247	0.002657	0.002527	0.002134	cellular&nbsp;organisms>Bacteria>Proteobacteria>Gammaproteobacteria>Enterobacterales>Enterobacteriaceae>Citrobacter>Citrobacter&nbsp;freundii&nbsp;complex	282.689	-0.0029723	0.983118	0.985875
Desulfovibrio africanus	S	873	0.00158	0.001865	0.002678	0.002673	0.003037	0.003032	0.003118	0.002943	0.002053	cellular&nbsp;organisms>Bacteria>Proteobacteria>delta/epsilon&nbsp;subdivisions>Deltaproteobacteria>Desulfovibrionales>Desulfovibrionaceae>Desulfovibrio	303.719	0.218566	0.144635	0.206508
Campylobacter pinnipediorum	S	1965231	0.003118	0.00286	0.002515	0.002688	0.002166	0.001875	0.002058	0.001674	0.001998	cellular&nbsp;organisms>Bacteria>Proteobacteria>delta/epsilon&nbsp;subdivisions>Epsilonproteobacteria>Campylobacterales>Campylobacteraceae>Campylobacter	287.011	-0.701377	1.39232e-05	0.00142215
Chlorobaculum limnaeum	S	274537	0.001162	0.001255	0.001634	0.00192	0.001514	0.002349	0.002912	0.003111	0.002733	cellular&nbsp;organisms>Bacteria>FCB&nbsp;group>Bacteroidetes/Chlorobi&nbsp;group>Chlorobi>Chlorobia>Chlorobiales>Chlorobiaceae>Chlorobaculum	245.088	0.61627	0.00116632	0.0122636
Massilia sp. NR 4-1	S	1678028	0.001322	0.002036	0.002216	0.002197	0.002487	0.002382	0.003045	0.003111	0.002284	cellular&nbsp;organisms>Bacteria>Proteobacteria>Betaproteobacteria>Burkholderiales>Oxalobacteraceae>Massilia	278.381	0.305462	0.024951	0.0562043
Bifidobacterium scardovii	S	158787	0.001476	0.002548	0.002344	0.002074	0.003096	0.002349	0.002932	0.002752	0.002304	cellular&nbsp;organisms>Bacteria>Terrabacteria&nbsp;group>Actinobacteria>Actinobacteria>Bifidobacteriales>Bifidobacteriaceae>Bifidobacterium	290.25	0.189555	0.188546	0.254693
Desulfuromonas soudanensis	S	1603606	0.001519	0.002154	0.002621	0.002719	0.003054	0.002382	0.003094	0.003044	0.002345	cellular&nbsp;organisms>Bacteria>Proteobacteria>delta/epsilon&nbsp;subdivisions>Deltaproteobacteria>Desulfuromonadales>Desulfuromonadaceae>Desulfuromonas	303.431	0.163963	0.240047	0.310369
Herbaspirillum seropedicae	S	964	0.002669	0.003046	0.00309	0.00232	0.003003	0.002503	0.002652	0.002853	0.002692	cellular&nbsp;organisms>Bacteria>Proteobacteria>Betaproteobacteria>Burkholderiales>Oxalobacteraceae>Herbaspirillum	335.264	-0.204166	0.172936	0.238705
Bradyrhizobium icense	S	1274631	0.001439	0.001605	0.002451	0.002581	0.002496	0.002249	0.002883	0.003089	0.002794	cellular&nbsp;organisms>Bacteria>Proteobacteria>Alphaproteobacteria>Rhizobiales>Bradyrhizobiaceae>Bradyrhizobium	285.786	0.287327	0.0672352	0.11338
Desulfotomaculum ferrireducens	S	1833852	0.001937	0.002355	0.002138	0.002965	0.002462	0.003087	0.002775	0.002696	0.00223	cellular&nbsp;organisms>Bacteria>Terrabacteria&nbsp;group>Firmicutes>Clostridia>Clostridiales>Peptococcaceae>Desulfotomaculum	301.811	0.0214475	0.871331	0.896406
Brachyspira hyodysenteriae	S	159	0.003087	0.002897	0.002174	0.002658	0.002115	0.001797	0.002392	0.001864	0.001883	cellular&nbsp;organisms>Bacteria>Spirochaetes>Spirochaetia>Brachyspirales>Brachyspiraceae>Brachyspira	284.984	-0.618587	0.000229395	0.00597951
Lentibacillus amyloliquefaciens	S	1472767	0.002669	0.003083	0.00216	0.002028	0.002563	0.002205	0.002333	0.002044	0.002182	cellular&nbsp;organisms>Bacteria>Terrabacteria&nbsp;group>Firmicutes>Bacilli>Bacillales>Bacillaceae>Lentibacillus	288.955	-0.326249	0.0603487	0.104633
Azotobacter chroococcum	S	353	0.001076	0.00185	0.002302	0.002673	0.002183	0.002514	0.002976	0.003077	0.002569	cellular&nbsp;organisms>Bacteria>Proteobacteria>Gammaproteobacteria>Pseudomonadales>Pseudomonadaceae>Azotobacter&nbsp;group>Azotobacter	279.341	0.312543	0.0679347	0.114022
Desulfosporosinus meridiei	S	79209	0.00297	0.003076	0.002422	0.002658	0.00269	0.001952	0.00274	0.002134	0.00227	cellular&nbsp;organisms>Bacteria>Terrabacteria&nbsp;group>Firmicutes>Clostridia>Clostridiales>Peptococcaceae>Desulfosporosinus	311.085	-0.423173	0.00894804	0.0310575
Thermoanaerobacterium xylanolyticum	S	29329	0.002306	0.002541	0.002579	0.003072	0.001633	0.002238	0.002578	0.00182	0.001706	cellular&nbsp;organisms>Bacteria>Terrabacteria&nbsp;group>Firmicutes>Clostridia>Thermoanaerobacterales>Thermoanaerobacterales&nbsp;Family&nbsp;III.&nbsp;Incertae&nbsp;Sedis>Thermoanaerobacterium	275.996	-0.556573	9.20666e-05	0.00411423
Leptospira interrogans	S	173	0.002337	0.00266	0.002685	0.003072	0.002056	0.002283	0.002613	0.002067	0.001679	cellular&nbsp;organisms>Bacteria>Spirochaetes>Spirochaetia>Leptospirales>Leptospiraceae>Leptospira	288.736	-0.493982	0.000103069	0.00433496
Stenotrophomonas acidaminiphila	S	128780	0.0008855	0.001553	0.001861	0.002028	0.002403	0.002955	0.003069	0.00301	0.00295	cellular&nbsp;organisms>Bacteria>Proteobacteria>Gammaproteobacteria>Xanthomonadales>Xanthomonadaceae>Stenotrophomonas	271.779	0.743431	4.94919e-06	0.000884668
Kiritimatiella glycovorans	S	1307763	0.001267	0.001709	0.001968	0.002181	0.002386	0.002371	0.003069	0.00292	0.002631	cellular&nbsp;organisms>Bacteria>PVC&nbsp;group>Kiritimatiellaeota>Kiritimatiellae>Kiritimatiellales>Kiritimatiellaceae>Kiritimatiella	270.574	0.449747	0.000786788	0.00972896
Bacillus kochii	S	859143	0.003068	0.002689	0.00216	0.002473	0.002233	0.001621	0.002259	0.00182	0.001795	cellular&nbsp;organisms>Bacteria>Terrabacteria&nbsp;group>Firmicutes>Bacilli>Bacillales>Bacillaceae>Bacillus	275.105	-0.612501	0.000493296	0.00839778
Frankia sp. EAN1pec	S	298653	0.0007871	0.001367	0.001932	0.002519	0.002106	0.002349	0.002946	0.003055	0.002685	cellular&nbsp;organisms>Bacteria>Terrabacteria&nbsp;group>Actinobacteria>Actinobacteria>Frankiales>Frankiaceae>Frankia	258.492	0.56887	0.00526485	0.0241306
Cyanobium sp. NIES-981	S	1851505	0.0009162	0.001909	0.002238	0.002289	0.002639	0.002492	0.002804	0.003055	0.002372	cellular&nbsp;organisms>Bacteria>Terrabacteria&nbsp;group>Cyanobacteria/Melainabacteria&nbsp;group>Cyanobacteria>Synechococcales>Synechococcaceae>Cyanobium	272.19	0.416801	0.0155615	0.0419866
Streptomyces lavendulae	S	1914	0.001322	0.002466	0.002366	0.001843	0.003054	0.002415	0.002563	0.002392	0.002114	cellular&nbsp;organisms>Bacteria>Terrabacteria&nbsp;group>Actinobacteria>Actinobacteria>Streptomycetales>Streptomycetaceae>Streptomyces	272.68	0.168853	0.293333	0.363637
Geobacter uraniireducens	S	351604	0.001709	0.001917	0.002287	0.002135	0.002673	0.003054	0.002559	0.002347	0.001998	cellular&nbsp;organisms>Bacteria>Proteobacteria>delta/epsilon&nbsp;subdivisions>Deltaproteobacteria>Desulfuromonadales>Geobacteraceae>Geobacter	275.412	0.159173	0.253004	0.323032
Caldicellulosiruptor saccharolyticus	S	44001	0.003044	0.002838	0.001762	0.002596	0.00203	0.002183	0.002117	0.001539	0.002182	cellular&nbsp;organisms>Bacteria>Terrabacteria&nbsp;group>Firmicutes>Clostridia>Thermoanaerobacterales>Thermoanaerobacterales&nbsp;Family&nbsp;III.&nbsp;Incertae&nbsp;Sedis>Caldicellulosiruptor	277.823	-0.535702	0.00725057	0.0281896
Cytophaga hutchinsonii	S	985	0.003044	0.002622	0.002003	0.002058	0.001954	0.001709	0.002053	0.001977	0.002427	cellular&nbsp;organisms>Bacteria>FCB&nbsp;group>Bacteroidetes/Chlorobi&nbsp;group>Bacteroidetes>Cytophagia>Cytophagales>Cytophagaceae>Cytophaga	272.32	-0.462021	0.0206139	0.0501325
Bacillus cytotoxicus	S	580165	0.002964	0.002652	0.002273	0.003042	0.002343	0.002349	0.002853	0.002269	0.001944	cellular&nbsp;organisms>Bacteria>Terrabacteria&nbsp;group>Firmicutes>Bacilli>Bacillales>Bacillaceae>Bacillus>Bacillus&nbsp;cereus&nbsp;group	306.996	-0.400745	0.0092456	0.0313299
Bacillus sonorensis	S	119858	0.002546	0.002608	0.00304	0.002949	0.002115	0.002415	0.002573	0.00246	0.001896	cellular&nbsp;organisms>Bacteria>Terrabacteria&nbsp;group>Firmicutes>Bacilli>Bacillales>Bacillaceae>Bacillus>Bacillus&nbsp;subtilis&nbsp;group	304.844	-0.456733	0.000252296	0.00601306
Phaeobacter gallaeciensis	S	60890	0.002066	0.002407	0.002479	0.002796	0.002935	0.002613	0.003035	0.00292	0.002379	cellular&nbsp;organisms>Bacteria>Proteobacteria>Alphaproteobacteria>Rhodobacterales>Rhodobacteraceae>Phaeobacter	315.146	0.0283059	0.806861	0.842198
Syntrophomonas wolfei	S	863	0.003013	0.002816	0.002955	0.00235	0.003029	0.002272	0.002117	0.001966	0.001985	cellular&nbsp;organisms>Bacteria>Terrabacteria&nbsp;group>Firmicutes>Clostridia>Clostridiales>Syntrophomonadaceae>Syntrophomonas	306.609	-0.482942	0.00658447	0.0273653
Aeribacillus pallidus	S	33936	0.002908	0.002994	0.002451	0.003026	0.002935	0.002724	0.002568	0.002347	0.002066	cellular&nbsp;organisms>Bacteria>Terrabacteria&nbsp;group>Firmicutes>Bacilli>Bacillales>Bacillaceae>Aeribacillus	324.856	-0.351137	0.0204301	0.0500259
Streptomyces griseus	S	1911	0.0009961	0.002021	0.002025	0.002074	0.002639	0.002448	0.002568	0.003021	0.002155	cellular&nbsp;organisms>Bacteria>Terrabacteria&nbsp;group>Actinobacteria>Actinobacteria>Streptomycetales>Streptomycetaceae>Streptomyces>Streptomyces&nbsp;griseus&nbsp;group>Streptomyces&nbsp;griseus&nbsp;subgroup	262.705	0.392414	0.0141938	0.0401129
Stackebrandtia nassauensis	S	283811	0.001261	0.002258	0.002124	0.00235	0.002656	0.002481	0.002834	0.003021	0.002699	cellular&nbsp;organisms>Bacteria>Terrabacteria&nbsp;group>Actinobacteria>Actinobacteria>Glycomycetales>Glycomycetaceae>Stackebrandtia	286.813	0.31869	0.0237461	0.054251
Desulfobacterium autotrophicum	S	2296	0.00182	0.002548	0.002884	0.002949	0.002546	0.00258	0.00302	0.002572	0.001781	cellular&nbsp;organisms>Bacteria>Proteobacteria>delta/epsilon&nbsp;subdivisions>Deltaproteobacteria>Desulfobacterales>Desulfobacteraceae>Desulfobacterium	302.059	-0.182723	0.190906	0.256474
Roseomonas sp. FDAARGOS_362	S	2018065	0.001168	0.002377	0.00206	0.00232	0.002597	0.002933	0.002892	0.00301	0.002107	cellular&nbsp;organisms>Bacteria>Proteobacteria>Alphaproteobacteria>Rhodospirillales>Acetobacteraceae>Roseomonas	282.973	0.308904	0.0479041	0.0898633
Ilyobacter polytropus	S	167642	0.002515	0.003009	0.00282	0.002949	0.002589	0.002415	0.002593	0.002347	0.001869	cellular&nbsp;organisms>Bacteria>Fusobacteria>Fusobacteriia>Fusobacteriales>Fusobacteriaceae>Ilyobacter	311.455	-0.430858	0.000569909	0.00873727
Finegoldia magna	S	1260	0.002706	0.002845	0.002216	0.002673	0.002419	0.002371	0.003005	0.002314	0.001896	cellular&nbsp;organisms>Bacteria>Terrabacteria&nbsp;group>Firmicutes>Tissierellia>Tissierellales>Peptoniphilaceae>Finegoldia	302.738	-0.307381	0.0438445	0.0835968
Bacillus beveridgei	S	632773	0.002761	0.003001	0.00189	0.002381	0.002208	0.001886	0.002323	0.00246	0.001958	cellular&nbsp;organisms>Bacteria>Terrabacteria&nbsp;group>Firmicutes>Bacilli>Bacillales>Bacillaceae>Bacillus	283.464	-0.404847	0.0200161	0.0491805
Brachyspira murdochii	S	84378	0.002853	0.002459	0.002145	0.002995	0.002081	0.002216	0.002632	0.002359	0.001835	cellular&nbsp;organisms>Bacteria>Spirochaetes>Spirochaetia>Brachyspirales>Brachyspiraceae>Brachyspira	292.008	-0.416445	0.00765912	0.0286716
Arthrobacter alpinus	S	656366	0.00147	0.001917	0.002394	0.002611	0.002394	0.002272	0.002671	0.002988	0.00244	cellular&nbsp;organisms>Bacteria>Terrabacteria&nbsp;group>Actinobacteria>Actinobacteria>Micrococcales>Micrococcaceae>Arthrobacter	280.617	0.14547	0.291076	0.361946
Kibdelosporangium phytohabitans	S	860235	0.0008178	0.001679	0.001769	0.002335	0.001954	0.002503	0.002784	0.002988	0.002359	cellular&nbsp;organisms>Bacteria>Terrabacteria&nbsp;group>Actinobacteria>Actinobacteria>Pseudonocardiales>Pseudonocardiaceae>Kibdelosporangium	251.571	0.496644	0.00772532	0.0286879
Anaerolineaceae bacterium oral taxon 439	S	1889813	0.001962	0.002979	0.002856	0.001982	0.002682	0.002768	0.002279	0.002482	0.001523	cellular&nbsp;organisms>Bacteria>Terrabacteria&nbsp;group>Chloroflexi>Anaerolineae>Anaerolineales>Anaerolineaceae>unclassified&nbsp;Anaerolineaceae	288.613	-0.241115	0.178528	0.243826
Pluralibacter gergoviae	S	61647	0.001439	0.001805	0.002131	0.002197	0.002462	0.002382	0.002976	0.002965	0.002243	cellular&nbsp;organisms>Bacteria>Proteobacteria>Gammaproteobacteria>Enterobacterales>Enterobacteriaceae>Pluralibacter	272.474	0.308747	0.0147265	0.0409706
Desulfurispirillum indicum	S	936456	0.002029	0.002355	0.002344	0.002412	0.002707	0.002724	0.002843	0.002976	0.002855	cellular&nbsp;organisms>Bacteria>Chrysiogenetes>Chrysiogenetes>Chrysiogenales>Chrysiogenaceae>Desulfurispirillum	310.693	0.137898	0.257493	0.328177
Calothrix sp. NIES-4071	S	2005469	0.00297	0.002778	0.002337	0.002289	0.002267	0.001919	0.00246	0.001966	0.002413	cellular&nbsp;organisms>Bacteria>Terrabacteria&nbsp;group>Cyanobacteria/Melainabacteria&nbsp;group>Cyanobacteria>Nostocales>Rivulariaceae>Calothrix	291.855	-0.424231	0.0138399	0.0393963
Selenomonas sp. oral taxon 136	S	713030	0.001654	0.002578	0.002969	0.002949	0.002309	0.002779	0.002912	0.002774	0.00157	cellular&nbsp;organisms>Bacteria>Terrabacteria&nbsp;group>Firmicutes>Negativicutes>Selenomonadales>Selenomonadaceae>Selenomonas	298.624	-0.192805	0.24194	0.312251
Dickeya zeae	S	204042	0.001716	0.002036	0.002969	0.00232	0.002732	0.002492	0.002593	0.002887	0.001489	cellular&nbsp;organisms>Bacteria>Proteobacteria>Gammaproteobacteria>Enterobacterales>Pectobacteriaceae>Dickeya	282.317	-0.0590789	0.733273	0.780871
Microvirga ossetica	S	1882682	0.001365	0.001909	0.002323	0.002396	0.002436	0.002591	0.002711	0.002965	0.002413	cellular&nbsp;organisms>Bacteria>Proteobacteria>Alphaproteobacteria>Rhizobiales>Methylobacteriaceae>Microvirga	279.48	0.251311	0.0595253	0.104028
Carboxydothermus hydrogenoformans	S	129958	0.002835	0.002964	0.002678	0.002658	0.002445	0.002602	0.002863	0.002493	0.002264	cellular&nbsp;organisms>Bacteria>Terrabacteria&nbsp;group>Firmicutes>Clostridia>Thermoanaerobacterales>Thermoanaerobacteraceae>Carboxydothermus	321.761	-0.322264	0.0177958	0.0457696
Chlorobium phaeovibrioides	S	1094	0.001783	0.001397	0.002955	0.002028	0.002216	0.002139	0.002794	0.002763	0.002162	cellular&nbsp;organisms>Bacteria>FCB&nbsp;group>Bacteroidetes/Chlorobi&nbsp;group>Chlorobi>Chlorobia>Chlorobiales>Chlorobiaceae>Chlorobium/Pelodictyon&nbsp;group>Chlorobium	269.685	0.073468	0.684063	0.742192
Deinococcus swuensis	S	1182571	0.00123	0.002162	0.002465	0.002658	0.002716	0.002768	0.002662	0.002954	0.002236	cellular&nbsp;organisms>Bacteria>Terrabacteria&nbsp;group>Deinococcus&#x2011;Thermus>Deinococci>Deinococcales>Deinococcaceae>Deinococcus	288.614	0.193825	0.204294	0.270501
Bacillus muralis	S	264697	0.002952	0.00292	0.001563	0.001598	0.001802	0.00161	0.001763	0.001572	0.0021	cellular&nbsp;organisms>Bacteria>Terrabacteria&nbsp;group>Firmicutes>Bacilli>Bacillales>Bacillaceae>Bacillus	246.816	-0.55899	0.0180433	0.0459109
Streptomyces sp. S10(2016)	S	1783515	0.00123	0.00214	0.002493	0.002273	0.002614	0.002933	0.002686	0.002471	0.001869	cellular&nbsp;organisms>Bacteria>Terrabacteria&nbsp;group>Actinobacteria>Actinobacteria>Streptomycetales>Streptomycetaceae>Streptomyces	273.757	0.160696	0.313091	0.380714
Enterococcus mundtii	S	53346	0.001691	0.002377	0.002337	0.002903	0.001675	0.002007	0.002544	0.001898	0.001285	cellular&nbsp;organisms>Bacteria>Terrabacteria&nbsp;group>Firmicutes>Bacilli>Lactobacillales>Enterococcaceae>Enterococcus	249.919	-0.457851	0.00375306	0.0207879
Rivularia sp. PCC 7116	S	373994	0.002041	0.002162	0.002089	0.002903	0.00236	0.002183	0.002848	0.002718	0.002719	cellular&nbsp;organisms>Bacteria>Terrabacteria&nbsp;group>Cyanobacteria/Melainabacteria&nbsp;group>Cyanobacteria>Nostocales>Rivulariaceae>Rivularia	294.468	0.0106104	0.939035	0.94832
Streptomyces lincolnensis	S	1915	0.001088	0.001976	0.001847	0.00235	0.002529	0.002657	0.002902	0.002156	0.002454	cellular&nbsp;organisms>Bacteria>Terrabacteria&nbsp;group>Actinobacteria>Actinobacteria>Streptomycetales>Streptomycetaceae>Streptomyces	263.339	0.362111	0.017452	0.0455407
Streptomyces sp. CMB-StM0423	S	2059884	0.001285	0.002615	0.002266	0.002473	0.002529	0.0029	0.002696	0.002853	0.002658	cellular&nbsp;organisms>Bacteria>Terrabacteria&nbsp;group>Actinobacteria>Actinobacteria>Streptomycetales>Streptomycetaceae>Streptomyces	295.241	0.200617	0.188851	0.254693
Bacillus sp. X1(2014)	S	1565991	0.00289	0.002563	0.001605	0.002504	0.002225	0.002106	0.001788	0.001797	0.001713	cellular&nbsp;organisms>Bacteria>Terrabacteria&nbsp;group>Firmicutes>Bacilli>Bacillales>Bacillaceae>Bacillus	262.332	-0.506263	0.0101788	0.0327832
Geobacter sp. M21	S	443144	0.001654	0.001998	0.002032	0.002028	0.002504	0.002834	0.002888	0.002763	0.002318	cellular&nbsp;organisms>Bacteria>Proteobacteria>delta/epsilon&nbsp;subdivisions>Deltaproteobacteria>Desulfuromonadales>Geobacteraceae>Geobacter	279.251	0.29426	0.0128952	0.0379426
Streptomyces sp. P3	S	2135430	0.001494	0.002147	0.002863	0.002058	0.002885	0.002735	0.00273	0.002887	0.002467	cellular&nbsp;organisms>Bacteria>Terrabacteria&nbsp;group>Actinobacteria>Actinobacteria>Streptomycetales>Streptomycetaceae>Streptomyces	295.699	0.198569	0.17598	0.241973
Leuconostoc mesenteroides	S	1245	0.002884	0.002296	0.002671	0.002381	0.002056	0.001588	0.002598	0.001337	0.002141	cellular&nbsp;organisms>Bacteria>Terrabacteria&nbsp;group>Firmicutes>Bacilli>Lactobacillales>Leuconostocaceae>Leuconostoc	272.282	-0.579062	0.00278715	0.0183437
Aequorivita sublithincola	S	101385	0.001906	0.001731	0.002884	0.002704	0.002259	0.001742	0.002112	0.002123	0.001475	cellular&nbsp;organisms>Bacteria>FCB&nbsp;group>Bacteroidetes/Chlorobi&nbsp;group>Bacteroidetes>Flavobacteriia>Flavobacteriales>Flavobacteriaceae>Aequorivita	253.95	-0.406885	0.0114019	0.0351395
Rubrobacter xylanophilus	S	49319	0.0015	0.002452	0.002479	0.002135	0.002876	0.002746	0.002814	0.002617	0.002196	cellular&nbsp;organisms>Bacteria>Terrabacteria&nbsp;group>Actinobacteria>Rubrobacteria>Rubrobacterales>Rubrobacteraceae>Rubrobacter	289.662	0.147302	0.279734	0.349668
Methylobacterium nodulans	S	114616	0.001365	0.001917	0.002728	0.002012	0.002876	0.002724	0.00274	0.00283	0.002624	cellular&nbsp;organisms>Bacteria>Proteobacteria>Alphaproteobacteria>Rhizobiales>Methylobacteriaceae>Methylobacterium	289.174	0.309008	0.0391487	0.0768909
Streptomyces chartreusis	S	1969	0.001562	0.002006	0.002323	0.002104	0.002614	0.002448	0.002593	0.002864	0.00242	cellular&nbsp;organisms>Bacteria>Terrabacteria&nbsp;group>Actinobacteria>Actinobacteria>Streptomycetales>Streptomycetaceae>Streptomyces	278.393	0.211575	0.0885942	0.141511
Candidatus Desulforudis audaxviator	S	471827	0.001365	0.002749	0.002053	0.002366	0.002859	0.002635	0.00248	0.002639	0.002298	cellular&nbsp;organisms>Bacteria>Terrabacteria&nbsp;group>Firmicutes>Clostridia>Clostridiales>Peptococcaceae>Candidatus&nbsp;Desulforudis	284.797	0.131137	0.394515	0.461666
Saprospira grandis	S	1008	0.001445	0.001567	0.002842	0.002519	0.002225	0.002062	0.002853	0.002684	0.002515	cellular&nbsp;organisms>Bacteria>FCB&nbsp;group>Bacteroidetes/Chlorobi&nbsp;group>Bacteroidetes>Saprospiria>Saprospirales>Saprospiraceae>Saprospira	274.732	0.100732	0.556029	0.619253
Raoultella ornithinolytica	S	54291	0.002152	0.002608	0.002231	0.002458	0.002766	0.002823	0.002853	0.00283	0.002264	cellular&nbsp;organisms>Bacteria>Proteobacteria>Gammaproteobacteria>Enterobacterales>Enterobacteriaceae>Raoultella	307.436	0.0204168	0.870531	0.896406
Granulibacter bethesdensis	S	364410	0.002011	0.002333	0.002664	0.002227	0.002851	0.002558	0.002347	0.002404	0.001686	cellular&nbsp;organisms>Bacteria>Proteobacteria>Alphaproteobacteria>Rhodospirillales>Acetobacteraceae>Granulibacter	282.464	-0.141685	0.344797	0.412544
Cryobacterium sp. LW097	S	1978566	0.001193	0.001493	0.00233	0.002212	0.002259	0.002227	0.002593	0.002842	0.002155	cellular&nbsp;organisms>Bacteria>Terrabacteria&nbsp;group>Actinobacteria>Actinobacteria>Micrococcales>Microbacteriaceae>Cryobacterium	254.927	0.280436	0.0735606	0.120676
Bradyrhizobium diazoefficiens	S	1355477	0.00142	0.002206	0.00216	0.002074	0.002419	0.002514	0.002583	0.002842	0.0021	cellular&nbsp;organisms>Bacteria>Proteobacteria>Alphaproteobacteria>Rhizobiales>Bradyrhizobiaceae>Bradyrhizobium	269.652	0.181811	0.161738	0.227643
Alkalilimnicola ehrlichii	S	351052	0.0009654	0.001909	0.001932	0.00235	0.002732	0.002602	0.002834	0.002493	0.001937	cellular&nbsp;organisms>Bacteria>Proteobacteria>Gammaproteobacteria>Chromatiales>Ectothiorhodospiraceae>Alkalilimnicola	259.504	0.368723	0.025414	0.0566076
Sedimenticola thiotaurini	S	1543721	0.001888	0.002221	0.002287	0.001982	0.002665	0.002834	0.002524	0.002258	0.001856	cellular&nbsp;organisms>Bacteria>Proteobacteria>Gammaproteobacteria>unclassified&nbsp;Gammaproteobacteria>Sedimenticola	274.326	0.0302384	0.832214	0.863618
Candidatus Kuenenia stuttgartiensis	S	174633	0.002613	0.002444	0.002834	0.001951	0.002614	0.002294	0.002072	0.001909	0.00155	cellular&nbsp;organisms>Bacteria>PVC&nbsp;group>Planctomycetes>Planctomycetia>Candidatus&nbsp;Brocadiales>Candidatus&nbsp;Brocadiaceae>Candidatus&nbsp;Kuenenia	275.468	-0.43571	0.0147076	0.0409706
Streptomyces sp. Mg1	S	465541	0.001759	0.002392	0.002408	0.002258	0.002809	0.002547	0.002829	0.002684	0.002828	cellular&nbsp;organisms>Bacteria>Terrabacteria&nbsp;group>Actinobacteria>Actinobacteria>Streptomycetales>Streptomycetaceae>Streptomyces	300.303	0.155403	0.213015	0.279974
Frankia alni	S	1859	0.0008978	0.002199	0.002138	0.001889	0.002496	0.002349	0.002829	0.002392	0.002501	cellular&nbsp;organisms>Bacteria>Terrabacteria&nbsp;group>Actinobacteria>Actinobacteria>Frankiales>Frankiaceae>Frankia	259.638	0.365584	0.0385202	0.0760827
Treponema sp. OMZ 838	S	1539298	0.002085	0.001649	0.0026	0.00275	0.001937	0.001919	0.002824	0.002392	0.002467	cellular&nbsp;organisms>Bacteria>Spirochaetes>Spirochaetia>Spirochaetales>Spirochaetaceae>Treponema	276.324	-0.131044	0.429272	0.495848
Virgibacillus sp. 6R	S	1911587	0.002822	0.002229	0.002209	0.002734	0.002106	0.002084	0.002264	0.002269	0.001699	cellular&nbsp;organisms>Bacteria>Terrabacteria&nbsp;group>Firmicutes>Bacilli>Bacillales>Bacillaceae>Virgibacillus	277.093	-0.451843	0.00389781	0.0207879
Solitalea canadensis	S	995	0.002822	0.002756	0.002032	0.002366	0.002191	0.001897	0.001994	0.002067	0.002168	cellular&nbsp;organisms>Bacteria>FCB&nbsp;group>Bacteroidetes/Chlorobi&nbsp;group>Bacteroidetes>Sphingobacteriia>Sphingobacteriales>Sphingobacteriaceae>Solitalea	276.948	-0.461877	0.00680697	0.0278862
Methanosarcina mazei	S	2209	0.002816	0.002726	0.002565	0.002412	0.0022	0.002095	0.002318	0.001966	0.002114	cellular&nbsp;organisms>Archaea>Euryarchaeota>Methanomicrobia>Methanosarcinales>Methanosarcinaceae>Methanosarcina	288.699	-0.485554	0.000957326	0.0109603
Halobacteroides halobius	S	42422	0.00249	0.002251	0.001762	0.002811	0.00154	0.001941	0.002676	0.001909	0.001597	cellular&nbsp;organisms>Bacteria>Terrabacteria&nbsp;group>Firmicutes>Clostridia>Halanaerobiales>Halobacteroidaceae>Halobacteroides	256.364	-0.44911	0.0127068	0.0378556
Corynebacterium sphenisci	S	191493	0.0009777	0.001872	0.002053	0.002058	0.002809	0.002492	0.002554	0.002606	0.002005	cellular&nbsp;organisms>Bacteria>Terrabacteria&nbsp;group>Actinobacteria>Actinobacteria>Corynebacteriales>Corynebacteriaceae>Corynebacterium	255.772	0.384086	0.0160749	0.0429578
Achromobacter sp. AONIH1	S	1758194	0.00158	0.001894	0.002692	0.001905	0.002749	0.002437	0.00275	0.002808	0.002467	cellular&nbsp;organisms>Bacteria>Proteobacteria>Betaproteobacteria>Burkholderiales>Alcaligenaceae>Achromobacter	283.032	0.223155	0.117467	0.174977
Niveispirillum cyanobacteriorum	S	1612173	0.001101	0.002058	0.001961	0.002442	0.002538	0.002437	0.002583	0.002797	0.002121	cellular&nbsp;organisms>Bacteria>Proteobacteria>Alphaproteobacteria>Rhodospirillales>Rhodospirillaceae>Niveispirillum	264.285	0.271907	0.071059	0.117609
Gemella sp. oral taxon 928	S	1785995	0.002786	0.002771	0.002081	0.002611	0.001886	0.001775	0.002308	0.001696	0.002012	cellular&nbsp;organisms>Bacteria>Terrabacteria&nbsp;group>Firmicutes>Bacilli>Bacillales>Bacillales&nbsp;incertae&nbsp;sedis>Bacillales&nbsp;Family&nbsp;XI.&nbsp;Incertae&nbsp;Sedis>Gemella	271.708	-0.584929	0.000359553	0.0075612
Geobacter daltonii	S	1203471	0.001925	0.002474	0.002778	0.002028	0.002293	0.00226	0.002097	0.001876	0.00206	cellular&nbsp;organisms>Bacteria>Proteobacteria>delta/epsilon&nbsp;subdivisions>Deltaproteobacteria>Desulfuromonadales>Geobacteraceae>Geobacter	266.707	-0.291499	0.0428985	0.0824527
Geoalkalibacter subterraneus	S	483547	0.001918	0.002273	0.002366	0.002673	0.002766	0.002724	0.002681	0.002752	0.00227	cellular&nbsp;organisms>Bacteria>Proteobacteria>delta/epsilon&nbsp;subdivisions>Deltaproteobacteria>Desulfuromonadales>Geobacteraceae>Geoalkalibacter	299.123	0.0343422	0.769499	0.810297
Melioribacter roseus	S	1134405	0.002097	0.00185	0.002763	0.00255	0.001929	0.002272	0.002293	0.001842	0.001985	cellular&nbsp;organisms>Bacteria>FCB&nbsp;group>Bacteroidetes/Chlorobi&nbsp;group>Ignavibacteriae>Ignavibacteria>Ignavibacteriales>Melioribacteraceae>Melioribacter	263.661	-0.327794	0.0234632	0.0541167
Amycolatopsis sp. AA4	S	1896961	0.001138	0.001835	0.002266	0.002012	0.002428	0.002316	0.002573	0.002752	0.002148	cellular&nbsp;organisms>Bacteria>Terrabacteria&nbsp;group>Actinobacteria>Actinobacteria>Pseudonocardiales>Pseudonocardiaceae>Amycolatopsis	257.221	0.286425	0.0490683	0.0908903
Peptoniphilus sp. ING2-D1G	S	1912856	0.002607	0.002741	0.002131	0.00275	0.002098	0.002249	0.002514	0.002055	0.001937	cellular&nbsp;organisms>Bacteria>Terrabacteria&nbsp;group>Firmicutes>Tissierellia>Tissierellales>Peptoniphilaceae>Peptoniphilus	285.333	-0.414885	0.00393752	0.0207879
Bifidobacterium animalis	S	28025	0.001445	0.001701	0.002536	0.002289	0.002208	0.002018	0.00274	0.002583	0.001937	cellular&nbsp;organisms>Bacteria>Terrabacteria&nbsp;group>Actinobacteria>Actinobacteria>Bifidobacteriales>Bifidobacteriaceae>Bifidobacterium	258.059	0.0551983	0.708474	0.760449
Frankia inefficax	S	298654	0.001285	0.00185	0.001826	0.002227	0.00209	0.002272	0.002735	0.00255	0.002549	cellular&nbsp;organisms>Bacteria>Terrabacteria&nbsp;group>Actinobacteria>Actinobacteria>Frankiales>Frankiaceae>Frankia	256.781	0.30646	0.0246422	0.0559338
Syntrophobacter fumaroxidans	S	119484	0.001574	0.002704	0.002337	0.002135	0.002732	0.002051	0.002539	0.002437	0.002019	cellular&nbsp;organisms>Bacteria>Proteobacteria>delta/epsilon&nbsp;subdivisions>Deltaproteobacteria>Syntrophobacterales>Syntrophobacteraceae>Syntrophobacter	273.805	-0.0541146	0.709398	0.760449
Myxococcus xanthus	S	34	0.001218	0.001976	0.002025	0.001874	0.002665	0.002724	0.00273	0.002201	0.002046	cellular&nbsp;organisms>Bacteria>Proteobacteria>delta/epsilon&nbsp;subdivisions>Deltaproteobacteria>Myxococcales>Cystobacterineae>Myxococcaceae>Myxococcus	257.358	0.326786	0.0206009	0.0501325
Flavobacteriaceae bacterium UJ101	S	1150389	0.002164	0.001798	0.002728	0.002273	0.002132	0.001974	0.002431	0.001921	0.001876	cellular&nbsp;organisms>Bacteria>FCB&nbsp;group>Bacteroidetes/Chlorobi&nbsp;group>Bacteroidetes>Flavobacteriia>Flavobacteriales>Flavobacteriaceae>unclassified&nbsp;Flavobacteriaceae	259.918	-0.290814	0.0490739	0.0908903
Dickeya solani	S	1089444	0.002404	0.002726	0.002408	0.002504	0.002716	0.002062	0.002333	0.002415	0.002039	cellular&nbsp;organisms>Bacteria>Proteobacteria>Gammaproteobacteria>Enterobacterales>Pectobacteriaceae>Dickeya	291.57	-0.297055	0.0312978	0.0652417
Filimonas lacunae	S	477680	0.002558	0.002548	0.002721	0.002581	0.002335	0.002338	0.002382	0.002022	0.002182	cellular&nbsp;organisms>Bacteria>FCB&nbsp;group>Bacteroidetes/Chlorobi&nbsp;group>Bacteroidetes>Chitinophagia>Chitinophagales>Chitinophagaceae>Filimonas	293.293	-0.38524	0.00347381	0.0195573
Campylobacter fetus	S	196	0.002638	0.002704	0.002543	0.001813	0.002233	0.001687	0.001969	0.001112	0.002005	cellular&nbsp;organisms>Bacteria>Proteobacteria>delta/epsilon&nbsp;subdivisions>Epsilonproteobacteria>Campylobacterales>Campylobacteraceae>Campylobacter	256.331	-0.614261	0.00331661	0.0195573
Gluconobacter oxydans	S	442	0.002484	0.00237	0.002032	0.001997	0.002699	0.002205	0.002215	0.002381	0.002366	cellular&nbsp;organisms>Bacteria>Proteobacteria>Alphaproteobacteria>Rhodospirillales>Acetobacteraceae>Gluconobacter	280.775	-0.0961495	0.558753	0.620355
Streptomyces clavuligerus	S	1901	0.0008732	0.001894	0.002067	0.002135	0.002487	0.002415	0.002465	0.002696	0.002223	cellular&nbsp;organisms>Bacteria>Terrabacteria&nbsp;group>Actinobacteria>Actinobacteria>Streptomycetales>Streptomycetaceae>Streptomyces	253.482	0.372176	0.0289905	0.062623
Sediminispirochaeta smaragdinae	S	55206	0.00198	0.001805	0.002685	0.002673	0.002225	0.002272	0.002215	0.002156	0.001686	cellular&nbsp;organisms>Bacteria>Spirochaetes>Spirochaetia>Spirochaetales>Spirochaetaceae>Sediminispirochaeta	264.134	-0.27735	0.0513688	0.0927492
Bifidobacterium pseudocatenulatum	S	28026	0.001857	0.002296	0.002003	0.001551	0.002614	0.00268	0.001871	0.002055	0.001869	cellular&nbsp;organisms>Bacteria>Terrabacteria&nbsp;group>Actinobacteria>Actinobacteria>Bifidobacteriales>Bifidobacteriaceae>Bifidobacterium	252.903	0.0136875	0.938559	0.94832
Sphingobacterium sp. ML3W	S	1538644	0.001968	0.001894	0.002664	0.002258	0.002394	0.002172	0.002323	0.00237	0.001978	cellular&nbsp;organisms>Bacteria>FCB&nbsp;group>Bacteroidetes/Chlorobi&nbsp;group>Bacteroidetes>Sphingobacteriia>Sphingobacteriales>Sphingobacteriaceae>Sphingobacterium	268.52	-0.138629	0.301605	0.36926
Vibrio parahaemolyticus	S	670	0.002091	0.00231	0.00265	0.002427	0.002047	0.002448	0.002387	0.00201	0.001863	cellular&nbsp;organisms>Bacteria>Proteobacteria>Gammaproteobacteria>Vibrionales>Vibrionaceae>Vibrio>Vibrio&nbsp;harveyi&nbsp;group	272.183	-0.311923	0.0138851	0.0393963
Sphaerochaeta coccoides	S	273376	0.001789	0.002073	0.002302	0.002642	0.00236	0.002216	0.002588	0.002639	0.002141	cellular&nbsp;organisms>Bacteria>Spirochaetes>Spirochaetia>Spirochaetales>Spirochaetaceae>Sphaerochaeta	276.781	-0.033756	0.776267	0.816064
Spirosoma radiotolerans	S	1379870	0.001402	0.001612	0.002536	0.002089	0.00247	0.002283	0.002613	0.00255	0.00193	cellular&nbsp;organisms>Bacteria>FCB&nbsp;group>Bacteroidetes/Chlorobi&nbsp;group>Bacteroidetes>Cytophagia>Cytophagales>Cytophagaceae>Spirosoma	258.296	0.155673	0.293453	0.363637
Vibrio fluvialis	S	676	0.001851	0.001709	0.002607	0.001936	0.00214	0.001864	0.002475	0.001966	0.001808	cellular&nbsp;organisms>Bacteria>Proteobacteria>Gammaproteobacteria>Vibrionales>Vibrionaceae>Vibrio	246.144	-0.157261	0.296661	0.366091
Flavobacterium gilvum	S	1492737	0.002435	0.002533	0.00233	0.002473	0.002326	0.002128	0.002205	0.002606	0.002515	cellular&nbsp;organisms>Bacteria>FCB&nbsp;group>Bacteroidetes/Chlorobi&nbsp;group>Bacteroidetes>Flavobacteriia>Flavobacteriales>Flavobacteriaceae>Flavobacterium	291.364	-0.227379	0.116855	0.174428
Paenibacillus sp. FSL P4-0081	S	1536769	0.00198	0.0026	0.002266	0.002412	0.002521	0.00258	0.002225	0.002224	0.001985	cellular&nbsp;organisms>Bacteria>Terrabacteria&nbsp;group>Firmicutes>Bacilli>Bacillales>Paenibacillaceae>Paenibacillus	279.183	-0.174739	0.186066	0.252443
Carnobacterium maltaromaticum	S	2751	0.002435	0.002199	0.001442	0.002596	0.001523	0.001797	0.002436	0.00164	0.001638	cellular&nbsp;organisms>Bacteria>Terrabacteria&nbsp;group>Firmicutes>Bacilli>Lactobacillales>Carnobacteriaceae>Carnobacterium	239.923	-0.445099	0.0215725	0.0509782
Streptococcus anginosus	S	1328	0.002417	0.002585	0.002103	0.002565	0.002098	0.001996	0.002333	0.002235	0.001944	cellular&nbsp;organisms>Bacteria>Terrabacteria&nbsp;group>Firmicutes>Bacilli>Lactobacillales>Streptococcaceae>Streptococcus>Streptococcus&nbsp;anginosus&nbsp;group	274.082	-0.366571	0.00707107	0.0281896
Salinicoccus halodurans	S	407035	0.002392	0.00257	0.002316	0.001705	0.002149	0.002525	0.00191	0.002336	0.001937	cellular&nbsp;organisms>Bacteria>Terrabacteria&nbsp;group>Firmicutes>Bacilli>Bacillales>Staphylococcaceae>Salinicoccus	269.143	-0.248745	0.154437	0.218226
Bacillus krulwichiae	S	199441	0.002435	0.002236	0.002245	0.002565	0.001853	0.001908	0.002323	0.001977	0.001557	cellular&nbsp;organisms>Bacteria>Terrabacteria&nbsp;group>Firmicutes>Bacilli>Bacillales>Bacillaceae>Bacillus	258.387	-0.483179	0.000594225	0.00873727
Paenibacillus terrae	S	159743	0.002417	0.002504	0.001961	0.002258	0.00247	0.002172	0.002161	0.002415	0.001876	cellular&nbsp;organisms>Bacteria>Terrabacteria&nbsp;group>Firmicutes>Bacilli>Bacillales>Paenibacillaceae>Paenibacillus	273.423	-0.232251	0.132375	0.191596
Campylobacter coli	S	195	0.002337	0.002065	0.002152	0.002473	0.001988	0.002062	0.002446	0.002112	0.00174	cellular&nbsp;organisms>Bacteria>Proteobacteria>delta/epsilon&nbsp;subdivisions>Epsilonproteobacteria>Campylobacterales>Campylobacteraceae>Campylobacter	261.279	-0.305353	0.0283064	0.061517
Fictibacillus arsenicus	S	255247	0.002195	0.002437	0.002444	0.002181	0.002208	0.001985	0.001812	0.00164	0.001557	cellular&nbsp;organisms>Bacteria>Terrabacteria&nbsp;group>Firmicutes>Bacilli>Bacillales>Bacillaceae>Fictibacillus	250.284	-0.512312	0.000466536	0.00833933
Gramella sp. SH35	S	2126553	0.002251	0.00208	0.002415	0.002335	0.00225	0.001963	0.002274	0.002168	0.00206	cellular&nbsp;organisms>Bacteria>FCB&nbsp;group>Bacteroidetes/Chlorobi&nbsp;group>Bacteroidetes>Flavobacteriia>Flavobacteriales>Flavobacteriaceae>Gramella	267.079	-0.259283	0.0493223	0.0908903
